# Supplementary material for: Epigenetic changes induced by in utero dietary challenge result in phenotypic variability in successive generations of mice
Source: Nat Commun. 2022 May 5;13:2464. doi: 10.1038/s41467-022-30022-2 (PMC9072353; doi:10.1038/s41467-022-30022-2)
Supplement: Supplementary file 6 — Supplementary Data 1 [file 41467_2022_30022_MOESM6_ESM.xlsx]

## Sheet: Most variabe genes SEM = ± 0.5
Probe	Chromosome	Start	End	Probe Strand	Feature	ID	Description	Feature Strand	Type	Feature Orientation	Distance	Difference (Difference above 0.5)	CD	HFD	FC
TCONS_00018228	11	29545846	29548109	-	Rps27a	ENSMUSG00000020460	ribosomal protein S27A [Source:MGI Symbol;Acc:MGI:1925544]	-	gene	overlapping	0	2.21833	-0.266722	1.95161	2.21833
TCONS_00103148	9	58011299	58027022	+	Cyp11a1	ENSMUSG00000032323	cytochrome P450, family 11, subfamily a, polypeptide 1 [Source:MGI Symbol;Acc:MGI:88582]	+	gene	overlapping	0	2.06599	-0.874305	1.19169	2.06599
TCONS_00111435	X	37082520	37085402	-	Rpl39	ENSMUSG00000079641	ribosomal protein L39 [Source:MGI Symbol;Acc:MGI:1914498]	-	gene	overlapping	0	1.87754	-0.305553	1.57199	1.87754
TCONS_00110103	X	136245067	136247139	+	Wbp5	ENSMUSG00000042712	WW domain binding protein 5 [Source:MGI Symbol;Acc:MGI:109567]	+	gene	overlapping	0	1.87682	-0.554301	1.32252	1.87682
ENSMUST00000107016	3	98852197	98859794	-	Hsd3b1	ENSMUSG00000027871	hydroxy-delta-5-steroid dehydrogenase, 3 beta- and steroid delta-isomerase 1 [Source:MGI Symbol;Acc:MGI:96233]	-	gene	overlapping	0	1.874	-0.167236	1.70676	1.874
TCONS_00044142	16	84827866	84835625	-	Atp5j	ENSMUSG00000022890	ATP synthase, H+ transporting, mitochondrial F0 complex, subunit F [Source:MGI Symbol;Acc:MGI:107777]	-	gene	overlapping	0	1.76998	-0.276796	1.49318	1.76998
ENSMUST00000138502	4	3831334	3835665	-	Rps20	ENSMUSG00000028234	ribosomal protein S20 [Source:MGI Symbol;Acc:MGI:1914677]	-	gene	overlapping	0	1.75141	-0.48274	1.26867	1.75141
TCONS_00086171	6	138131932	138156755	+	Mgst1	ENSMUSG00000008540	microsomal glutathione S-transferase 1 [Source:MGI Symbol;Acc:MGI:1913850]	+	gene	overlapping	0	1.72297	-0.793006	0.929965	1.72297
TCONS_00104660	9	120127673	120133434	+	Rpsa	ENSMUSG00000032518	ribosomal protein SA [Source:MGI Symbol;Acc:MGI:105381]	+	gene	overlapping	0	1.65656	-0.895245	0.761313	1.65656
TCONS_00024865	12	69157722	69159186	-	Rps29	ENSMUSG00000034892	ribosomal protein S29 [Source:MGI Symbol;Acc:MGI:107681]	-	gene	overlapping	0	1.65127	-0.098526	1.55274	1.65127
TCONS_00047832	17	33949914	33955725	-	B3galt4	ENSMUSG00000067370	UDP-Gal:betaGlcNAc beta 1,3-galactosyltransferase, polypeptide 4 [Source:MGI Symbol;Acc:MGI:1859517]	-	gene	overlapping	0	1.51558	-0.844621	0.670955	1.51558
TCONS_00035352	14	66084377	66124500	-	Ephx2	ENSMUSG00000022040	epoxide hydrolase 2, cytoplasmic [Source:MGI Symbol;Acc:MGI:99500]	-	gene	overlapping	0	1.51057	-0.276943	1.23363	1.51057
TCONS_00075286	4	132530553	132534876	-	Atpif1	ENSMUSG00000054428	ATPase inhibitory factor 1 [Source:MGI Symbol;Acc:MGI:1196457]	-	gene	overlapping	0	1.38915	-0.371307	1.01784	1.38915
TCONS_00094796	7	99477896	99483774	-	Rps3	ENSMUSG00000030744	ribosomal protein S3 [Source:MGI Symbol;Acc:MGI:1350917]	-	gene	overlapping	0	1.37014	0.06845	1.43859	1.37014
TCONS_00110071	X	134585564	134588056	+	Rpl36a	ENSMUSG00000079435	ribosomal protein L36A [Source:MGI Symbol;Acc:MGI:1201789]	+	gene	overlapping	0	1.34929	-0.864888	0.484399	1.34929
TCONS_00030262	13	64363214	64370358	-	Ctsl	ENSMUSG00000021477	cathepsin L [Source:MGI Symbol;Acc:MGI:88564]	-	gene	overlapping	0	1.33567	-0.910123	0.425548	1.33567
TCONS_00100532	8	70507363	70510581	-	Uba52	ENSMUSG00000090137	ubiquitin A-52 residue ribosomal protein fusion product 1 [Source:MGI Symbol;Acc:MGI:98887]	-	gene	overlapping	0	1.3299	-0.862361	0.467535	1.3299
TCONS_00106270	9	61912687	61915034	-	Rplp1	ENSMUSG00000007892	ribosomal protein, large, P1 [Source:MGI Symbol;Acc:MGI:1927099]	-	gene	overlapping	0	1.32427	1.53493	2.8592	1.32427
TCONS_00095201	7	116331507	116334885	-	Rps13	ENSMUSG00000090862	ribosomal protein S13 [Source:MGI Symbol;Acc:MGI:1915302]	-	gene	overlapping	0	1.26991	0.534396	1.8043	1.26991
TCONS_00092507	7	143052739	143067934	+	R74862	ENSMUSG00000059277	expressed sequence R74862 [Source:MGI Symbol;Acc:MGI:2142382]	-	gene	overlapping	0	1.24721	-0.483717	0.763495	1.24721
TCONS_00035663	14	79288756	79301645	-	1190002H23Rik	ENSMUSG00000022018	RIKEN cDNA 1190002H23 gene [Source:MGI Symbol;Acc:MGI:1913464]	-	gene	overlapping	0	1.24667	-0.870042	0.37663	1.24667
TCONS_00102653	9	35305213	35305592	+	null					Not found	0	1.22799	1.65225	2.88024	1.22799
TCONS_00105637	9	35305216	35305594	-	null					Not found	0	1.22675	1.65225	2.87901	1.22675
TCONS_00015400	11	55097974	55113029	+	Gm2a	ENSMUSG00000000594	GM2 ganglioside activator protein [Source:MGI Symbol;Acc:MGI:95762]	+	gene	overlapping	0	1.22542	-0.373211	0.852205	1.22542
TCONS_00059178	2	180257266	180258445	+	Rps21	ENSMUSG00000039001	ribosomal protein S21 [Source:MGI Symbol;Acc:MGI:1913731]	+	gene	overlapping	0	1.22248	1.23197	2.45445	1.22248
TCONS_00036109	15	3268547	3280508	+	Sepp1	ENSMUSG00000064373	selenoprotein P, plasma, 1 [Source:MGI Symbol;Acc:MGI:894288]	+	gene	overlapping	0	1.21666	0.374286	1.59094	1.21665
TCONS_00027973	13	90922903	90925014	+	Rps23	ENSMUSG00000049517	ribosomal protein S23 [Source:MGI Symbol;Acc:MGI:1913725]	+	gene	overlapping	0	1.21549	-0.0219182	1.19357	1.21549
TCONS_00067744	3	89093592	89102064	-	Fdps	ENSMUSG00000059743	farnesyl diphosphate synthetase [Source:MGI Symbol;Acc:MGI:104888]	-	gene	overlapping	0	1.20942	-0.533892	0.675528	1.20942
TCONS_00018817	11	55394318	55420080	-	Sparc	ENSMUSG00000018593	secreted acidic cysteine rich glycoprotein [Source:MGI Symbol;Acc:MGI:98373]	-	gene	overlapping	0	1.19894	-0.69553	0.503407	1.19894
TCONS_00100581	8	70894722	70897511	-	Rpl18a	ENSMUSG00000045128	ribosomal protein L18A [Source:MGI Symbol;Acc:MGI:1924058]	-	gene	overlapping	0	1.19436	0.943371	2.13773	1.19436
TCONS_00100402	8	64592558	64693040	-	Cpe	ENSMUSG00000037852	carboxypeptidase E [Source:MGI Symbol;Acc:MGI:101932]	-	gene	overlapping	0	1.17068	-0.592587	0.578095	1.17068
TCONS_00011603	10	23783156	23787195	-	Rps12	ENSMUSG00000061983	ribosomal protein S12 [Source:MGI Symbol;Acc:MGI:98105]	-	gene	overlapping	0	1.12964	1.02614	2.15577	1.12964
TCONS_00023616	12	3109921	3110051	-	null					Not found	0	1.11287	2.27146	3.38433	1.11287
TCONS_00016839	11	101442291	101445529	+	Rpl27	ENSMUSG00000063316	ribosomal protein L27 [Source:MGI Symbol;Acc:MGI:98036]	+	gene	overlapping	0	1.0978	0.263794	1.3616	1.0978
TCONS_00021055	12	3109871	3110124	+	null					Not found	0	1.09018	2.44311	3.5333	1.09018
TCONS_00047601	17	27630419	27636650	-	Rps10	ENSMUSG00000052146	ribosomal protein S10 [Source:MGI Symbol;Acc:MGI:1914347]	-	gene	overlapping	0	1.08284	0.536947	1.61979	1.08284
TCONS_00010251	10	97479500	97518162	+	Dcn	ENSMUSG00000019929	decorin [Source:MGI Symbol;Acc:MGI:94872]	+	gene	overlapping	0	1.07673	-0.69199	0.384745	1.07674
TCONS_00060867	2	73908447	73911521	-	Atp5g3	ENSMUSG00000018770	ATP synthase, H+ transporting, mitochondrial F0 complex, subunit C3 (subunit 9) [Source:MGI Symbol;Acc:MGI:2442035]	-	gene	overlapping	0	1.06903	0.374883	1.44392	1.06903
TCONS_00106833	9	89699201	89705085	-	Tmed3	ENSMUSG00000032353	transmembrane emp24 domain containing 3 [Source:MGI Symbol;Acc:MGI:1913361]	-	gene	overlapping	0	1.06553	-0.598514	0.467018	1.06553
TCONS_00053733	19	47854970	47864790	+	Wdr96	ENSMUSG00000044948	WD repeat domain 96 [Source:MGI Symbol;Acc:MGI:1289258]	-	gene	overlapping	0	1.03806	-0.948615	0.0894463	1.03806
TCONS_00022456	12	70453095	70468040	+	Tmx1	ENSMUSG00000021072	thioredoxin-related transmembrane protein 1 [Source:MGI Symbol;Acc:MGI:1919986]	+	gene	overlapping	0	1.03788	-0.185196	0.85268	1.03788
TCONS_00091725	7	109519048	109523593	+	Rpl27a	ENSMUSG00000046364	ribosomal protein L27A [Source:MGI Symbol;Acc:MGI:1347076]	+	gene	overlapping	0	1.01692	0.808359	1.82528	1.01692
TCONS_00024121	12	25093801	25096092	-	Id2	ENSMUSG00000020644	inhibitor of DNA binding 2 [Source:MGI Symbol;Acc:MGI:96397]	-	gene	overlapping	0	0.981481	-0.966858	0.014623	0.981481
TCONS_00037373	15	76903879	76906318	+	Rpl8	ENSMUSG00000003970	ribosomal protein L8 [Source:MGI Symbol;Acc:MGI:1350927]	+	gene	overlapping	0	0.979362	1.08462	2.06399	0.979362
TCONS_00034177	14	19415811	19418930	-	AC242409.1	ENSMUSG00000095280	No description	-	gene	overlapping	0	0.964584	1.1881	2.15269	0.964585
TCONS_00089411	7	12922147	12926688	+	Rps5	ENSMUSG00000012848	ribosomal protein S5 [Source:MGI Symbol;Acc:MGI:1097682]	+	gene	overlapping	0	0.953827	1.53082	2.48464	0.953827
TCONS_00093996	7	45457904	45459884	-	Ftl1	ENSMUSG00000050708	ferritin light chain 1 [Source:MGI Symbol;Acc:MGI:95589]	-	gene	overlapping	0	0.948659	2.31318	3.26184	0.948659
TCONS_00031714	14	19417806	19417945	+	AC242409.1	ENSMUSG00000095280	No description	-	gene	overlapping	0	0.911075	-0.0908698	0.820206	0.911075
TCONS_00038826	15	34440505	34443725	-	Rpl30	ENSMUSG00000058600	ribosomal protein L30 [Source:MGI Symbol;Acc:MGI:98037]	-	gene	overlapping	0	0.874927	1.36312	2.23805	0.874927
TCONS_00088701	6	128539822	128581606	-	BC048546	ENSMUSG00000047228	cDNA sequence BC048546 [Source:MGI Symbol;Acc:MGI:3039594]	-	gene	overlapping	0	0.861753	1.71225	2.574	0.861753
TCONS_00089180	7	3703715	3706901	+	Rps9	ENSMUSG00000006333	ribosomal protein S9 [Source:MGI Symbol;Acc:MGI:1924096]	+	gene	overlapping	0	0.851855	2.11278	2.96463	0.851855
TCONS_00058810	2	167688733	167690429	+	Tmem189	ENSMUSG00000090213	transmembrane protein 189 [Source:MGI Symbol;Acc:MGI:2142624]	-	gene	overlapping	0	0.82901	-0.763894	0.0651165	0.82901
TCONS_00109831	X	106012055	106022450	+	Cox7b	ENSMUSG00000031231	cytochrome c oxidase subunit VIIb [Source:MGI Symbol;Acc:MGI:1913392]	+	gene	overlapping	0	0.822083	1.67504	2.49713	0.822083
TCONS_00110515	X	169879499	169990798	+	Mid1	ENSMUSG00000035299	midline 1 [Source:MGI Symbol;Acc:MGI:1100537]	+	gene	overlapping	0	0.820819	4.61129	5.43211	0.820819
TCONS_00004288	1	18250915	18265138	-	Defb41	ENSMUSG00000067773	defensin beta 41 [Source:MGI Symbol;Acc:MGI:1924923]	-	gene	overlapping	0	0.806309	-0.101561	0.704749	0.806309
TCONS_00102027	9	3014005	3035150	+	AC131780.2	ENSMUSG00000096519	No description	+	gene	overlapping	0	0.798466	1.27772	2.07619	0.798466
TCONS_00020141	11	97777527	97782637	-	Rpl23	ENSMUSG00000071415	ribosomal protein L23 [Source:MGI Symbol;Acc:MGI:1929455]	-	gene	overlapping	0	0.788578	1.96531	2.75389	0.788578
TCONS_00083812	6	13069759	13089269	+	Tmem106b	ENSMUSG00000029571	transmembrane protein 106B [Source:MGI Symbol;Acc:MGI:1919150]	+	gene	overlapping	0	0.781088	0.171786	0.952874	0.781088
TCONS_00062695	2	164424247	164443887	-	Sdc4	ENSMUSG00000017009	syndecan 4 [Source:MGI Symbol;Acc:MGI:1349164]	-	gene	overlapping	0	0.750903	-0.548903	0.202	0.750903
TCONS_00050405	18	60747218	60778546	+	Rps14	ENSMUSG00000024608	ribosomal protein S14 [Source:MGI Symbol;Acc:MGI:98107]	+	gene	overlapping	0	0.737974	2.79446	3.53244	0.737974
TCONS_00058590	2	160583330	160586730	+	Gm14221	ENSMUSG00000078956	predicted gene 14221 [Source:MGI Symbol;Acc:MGI:3650696]	-	gene	overlapping	0	0.726754	-0.678198	0.0485562	0.726754
TCONS_00104859	9	3000282	3038313	-	Gm10722	ENSMUSG00000091028	predicted gene 10722 [Source:MGI Symbol;Acc:MGI:3642024]	+	gene	overlapping	0	0.700802	0.784626	1.48543	0.700802
TCONS_00054124	19	5795690	5803659	-	Malat1	ENSMUSG00000092341	metastasis associated lung adenocarcinoma transcript 1 (non-coding RNA) [Source:MGI Symbol;Acc:MGI:1919539]	-	gene	overlapping	0	0.69038	2.74788	3.43826	0.69038
TCONS_00020565	11	109450865	109473146	-	Amz2	ENSMUSG00000020610	archaelysin family metallopeptidase 2 [Source:MGI Symbol;Acc:MGI:104837]	+	gene	overlapping	0	0.67213	-0.316978	0.355152	0.67213
TCONS_00061886	2	126890391	126933487	-	2010106G01Rik	ENSMUSG00000027366	RIKEN cDNA 2010106G01 gene [Source:MGI Symbol;Acc:MGI:1913802]	-	gene	overlapping	0	0.665	0.187878	0.852878	0.665
TCONS_00063380	2	181859270	181863055	-	null					Not found	0	0.65315	1.63953	2.29268	0.65315
TCONS_00073238	4	34803088	34883122	-	Zfp292	ENSMUSG00000039967	zinc finger protein 292 [Source:MGI Symbol;Acc:MGI:1353423]	-	gene	overlapping	0	0.647513	0.36917	1.01668	0.647513
TCONS_00102025	9	3000552	3006948	+	Gm10722	ENSMUSG00000091028	predicted gene 10722 [Source:MGI Symbol;Acc:MGI:3642024]	+	gene	overlapping	0	0.634098	-0.771499	-0.137401	0.634098
TCONS_00064974	3	90537254	90543151	+	S100a16	ENSMUSG00000074457	S100 calcium binding protein A16 [Source:MGI Symbol;Acc:MGI:1915110]	+	gene	overlapping	0	0.631554	-0.175785	0.455769	0.631554
TCONS_00050124	18	46597704	46610225	+	Eif1a	ENSMUSG00000057561	eukaryotic translation initiation factor 1A [Source:MGI Symbol;Acc:MGI:95298]	+	gene	overlapping	0	0.630367	-0.0700945	0.560273	0.630367
TCONS_00055508	2	3335993	3340996	+	Acbd7	ENSMUSG00000026644	acyl-Coenzyme A binding domain containing 7 [Source:MGI Symbol;Acc:MGI:1925495]	+	gene	overlapping	0	0.629997	1.86497	2.49496	0.629997
TCONS_00035563	14	75760114	75787037	-	Slc25a30	ENSMUSG00000022003	solute carrier family 25, member 30 [Source:MGI Symbol;Acc:MGI:1914804]	-	gene	overlapping	0	0.601229	1.91571	2.51694	0.601229
TCONS_00063042	2	174401493	174403011	-	null					Not found	0	0.598436	-0.288439	0.309997	0.598436
TCONS_00068321	3	106933725	107091802	-	Kcna3	ENSMUSG00000047959	potassium voltage-gated channel, shaker-related subfamily, member 3 [Source:MGI Symbol;Acc:MGI:96660]	+	gene	overlapping	0	0.597205	0.14325	0.740455	0.597205
TCONS_00105734	9	40835735	40835931	-	null					Not found	0	0.588547	-0.585554	0.00299291	0.588547
TCONS_00003200	1	161035067	161038539	+	Gas5	ENSMUSG00000053332	growth arrest specific 5 [Source:MGI Symbol;Acc:MGI:95659]	+	gene	overlapping	0	0.58499	3.70987	4.29486	0.58499
TCONS_00081591	5	87554645	87569027	-	Sult1d1	ENSMUSG00000029273	sulfotransferase family 1D, member 1 [Source:MGI Symbol;Acc:MGI:1926341]	-	gene	overlapping	0	0.575299	1.32109	1.89638	0.5753
TCONS_00068704	3	130726831	130730398	-	Rpl34	ENSMUSG00000062006	ribosomal protein L34 [Source:MGI Symbol;Acc:MGI:1915686]	-	gene	overlapping	0	0.574362	2.74263	3.31699	0.574362
TCONS_00089078	6	147702258	147719451	-	1700049E15Rik	ENSMUSG00000085077	RIKEN cDNA 1700049E15 gene [Source:MGI Symbol;Acc:MGI:1920644]	+	gene	overlapping	0	0.569466	1.34918	1.91864	0.569466
TCONS_00005323	1	65012689	65032769	-	Akr1cl	ENSMUSG00000025955	aldo-keto reductase family 1, member C-like [Source:MGI Symbol;Acc:MGI:1918111]	-	gene	overlapping	0	0.56747	3.58244	4.14991	0.56747
TCONS_00097506	8	72130212	72153142	+	Tpm4	ENSMUSG00000031799	tropomyosin 4 [Source:MGI Symbol;Acc:MGI:2449202]	+	gene	overlapping	0	0.565689	0.768947	1.33464	0.565689
TCONS_00056413	2	45357265	45410978	+	Gm13479	ENSMUSG00000085591	predicted gene 13479 [Source:MGI Symbol;Acc:MGI:3651869]	+	gene	overlapping	0	0.559279	-0.149292	0.409987	0.559279
TCONS_00095194	7	115470946	116038815	-	Sox6	ENSMUSG00000051910	SRY-box containing gene 6 [Source:MGI Symbol;Acc:MGI:98368]	-	gene	overlapping	0	0.553968	0.652694	1.20666	0.553968
TCONS_00079285	5	126851138	126904176	+	null					Not found	0	0.551333	-0.812413	-0.26108	0.551333
TCONS_00016692	11	98026710	98030492	+	Gm11629	ENSMUSG00000086716	predicted gene 11629 [Source:MGI Symbol;Acc:MGI:3650474]	+	gene	overlapping	0	0.545846	1.57259	2.11843	0.545846
TCONS_00041912	16	49855257	49915010	+	Cd47	ENSMUSG00000055447	CD47 antigen (Rh-related antigen, integrin-associated signal transducer) [Source:MGI Symbol;Acc:MGI:96617]	+	gene	overlapping	0	0.536991	-0.694779	-0.157788	0.536991
TCONS_00070160	4	49919505	49933108	+	null					Not found	0	0.535969	0.647473	1.18344	0.535969
TCONS_00011401	10	13041310	13060496	-	null					Not found	0	0.53346	1.08156	1.61502	0.53346
TCONS_00033282	14	76698880	76753164	+	null					Not found	0	0.532533	0.195871	0.728404	0.532533
TCONS_00108977	X	56598230	56664230	+	Slc9a6	ENSMUSG00000060681	solute carrier family 9 (sodium/hydrogen exchanger), member 6 [Source:MGI Symbol;Acc:MGI:2443511]	+	gene	overlapping	0	0.531687	-0.475369	0.0563174	0.531687
TCONS_00058275	2	150181363	150196791	+	Gm14139	ENSMUSG00000079009	predicted gene 14139 [Source:MGI Symbol;Acc:MGI:3836251]	+	gene	overlapping	0	0.527103	0.258253	0.785357	0.527103
TCONS_00079373	5	129787155	129846511	+	Psph	ENSMUSG00000029446	phosphoserine phosphatase [Source:MGI Symbol;Acc:MGI:97788]	-	gene	overlapping	0	0.526611	-0.372522	0.154089	0.526611
TCONS_00030457	13	67254918	67269134	-	Zfp458	ENSMUSG00000055480	zinc finger protein 458 [Source:MGI Symbol;Acc:MGI:3040691]	-	gene	overlapping	0	0.524482	-0.908121	-0.383639	0.524482
TCONS_00088008	6	92772699	92943492	-	Adamts9	ENSMUSG00000030022	a disintegrin-like and metallopeptidase (reprolysin type) with thrombospondin type 1 motif, 9 [Source:MGI Symbol;Acc:MGI:1916320]	-	gene	overlapping	0	0.523927	0.581451	1.10538	0.523927
TCONS_00052836	19	9982590	9985092	+	Fth1	ENSMUSG00000024661	ferritin heavy chain 1 [Source:MGI Symbol;Acc:MGI:95588]	+	gene	overlapping	0	0.521814	4.23551	4.75732	0.521814
TCONS_00027619	13	66574441	66576622	+	null					Not found	0	0.521527	-0.642983	-0.121456	0.521527
TCONS_00110401	X	160479389	160479764	+	Gpr64	ENSMUSG00000031298	G protein-coupled receptor 64 [Source:MGI Symbol;Acc:MGI:2446854]	+	gene	overlapping	0	0.51898	0.302273	0.821253	0.51898
TCONS_00104895	9	4212435	4229216	-	null					Not found	0	0.51508	0.877377	1.39246	0.51508
TCONS_00022155	12	51347753	51376986	+	G2e3	ENSMUSG00000035293	G2/M-phase specific E3 ubiquitin ligase [Source:MGI Symbol;Acc:MGI:2444298]	+	gene	overlapping	0	0.508393	-0.137651	0.370742	0.508393
TCONS_00011853	10	37133248	37139621	-	Marcks	ENSMUSG00000069662	myristoylated alanine rich protein kinase C substrate [Source:MGI Symbol;Acc:MGI:96907]	-	gene	overlapping	0	0.504199	2.49922	3.00341	0.504199
TCONS_00074934	4	122945701	122961281	-	Mfsd2a	ENSMUSG00000028655	major facilitator superfamily domain containing 2A [Source:MGI Symbol;Acc:MGI:1923824]	-	gene	overlapping	0	0.502854	5.49496	4.9921	-0.502854
TCONS_00072863	4	13514399	13522826	-	null					Not found	0	0.50536	1.84271	1.33735	-0.50536
TCONS_00045616	17	33955712	33966984	+	Rps18	ENSMUSG00000008668	ribosomal protein S18 [Source:MGI Symbol;Acc:MGI:98146]	-	gene	overlapping	0	0.510898	4.04804	3.53714	-0.510898
TCONS_00107743	9	123071423	123113261	-	Zdhhc3	ENSMUSG00000025786	zinc finger, DHHC domain containing 3 [Source:MGI Symbol;Acc:MGI:1926134]	-	gene	overlapping	0	0.511615	3.71989	3.20828	-0.511615
TCONS_00002416	1	117869307	117900267	+	null					Not found	0	0.514801	0.0170191	-0.497781	-0.514801
TCONS_00082198	5	109782044	109784124	-	null					Not found	0	0.517251	-0.0507119	-0.567963	-0.517251
TCONS_00086623	6	15637535	15639754	-	null					Not found	0	0.520623	0.255198	-0.265425	-0.520623
TCONS_00013050	10	87826377	87919569	-	Gm16176	ENSMUSG00000058934	predicted gene 16176 [Source:MGI Symbol;Acc:MGI:3841250]	-	gene	overlapping	0	0.523243	3.96599	3.44274	-0.523243
TCONS_00095959	8	3392915	3456601	+	Arhgef18	ENSMUSG00000004568	rho/rac guanine nucleotide exchange factor (GEF) 18 [Source:MGI Symbol;Acc:MGI:2142567]	+	gene	overlapping	0	0.523786	2.36122	1.83743	-0.523786
TCONS_00046572	17	79614900	79693140	+	Fam82a1	ENSMUSG00000036368	family with sequence similarity 82, member A1 [Source:MGI Symbol;Acc:MGI:2147043]	+	gene	overlapping	0	0.524682	1.95249	1.42781	-0.524682
TCONS_00011245	10	8204753	8307640	-	Ust	ENSMUSG00000047712	uronyl-2-sulfotransferase [Source:MGI Symbol;Acc:MGI:2442406]	-	gene	overlapping	0	0.527134	4.647	4.11987	-0.527134
TCONS_00018913	11	59461197	59472516	-	Zfp867	ENSMUSG00000054519	zinc finger protein 867 [Source:MGI Symbol;Acc:MGI:2681848]	-	gene	overlapping	0	0.527435	-0.036356	-0.563791	-0.527435
TCONS_00014174	10	128567523	128595853	-	Erbb3	ENSMUSG00000018166	v-erb-b2 erythroblastic leukemia viral oncogene homolog 3 (avian) [Source:MGI Symbol;Acc:MGI:95411]	-	gene	overlapping	0	0.527785	0.721847	0.194061	-0.527785
TCONS_00020377	11	102838473	102881283	-	Eftud2	ENSMUSG00000020929	elongation factor Tu GTP binding domain containing 2 [Source:MGI Symbol;Acc:MGI:1336880]	-	gene	overlapping	0	0.528344	5.17891	4.65056	-0.528344
TCONS_00034503	14	33210356	33218606	-	Arhgap22	ENSMUSG00000063506	Rho GTPase activating protein 22 [Source:MGI Symbol;Acc:MGI:2443418]	+	gene	overlapping	0	0.529269	2.48258	1.95331	-0.529268
TCONS_00028032	13	94976109	95023314	+	Wdr41	ENSMUSG00000042015	WD repeat domain 41 [Source:MGI Symbol;Acc:MGI:2445123]	+	gene	overlapping	0	0.539509	3.37205	2.83254	-0.539509
TCONS_00010311	10	101320328	101340575	+	null					Not found	0	0.540186	1.01051	0.470326	-0.540186
TCONS_00021050	11	121902437	121925637	-	Gm12588	ENSMUSG00000062632	predicted gene 12588 [Source:MGI Symbol;Acc:MGI:3800295]	-	gene	overlapping	0	0.540472	2.36592	1.82545	-0.540472
TCONS_00033090	14	66297031	66311424	+	1700001G11Rik	ENSMUSG00000085984	RIKEN cDNA 1700001G11 gene [Source:MGI Symbol;Acc:MGI:1916553]	-	gene	overlapping	0	0.544903	3.58043	3.03552	-0.544903
TCONS_00052427	18	81461233	81481272	-	null					Not found	0	0.546122	2.09693	1.55081	-0.546122
TCONS_00044491	16	97855210	97922634	-	C2cd2	ENSMUSG00000045975	C2 calcium-dependent domain containing 2 [Source:MGI Symbol;Acc:MGI:1891883]	-	gene	overlapping	0	0.546848	2.87744	2.3306	-0.546848
TCONS_00098703	8	120114084	120162517	+	Gm20388	ENSMUSG00000092329	predicted gene 20388 [Source:MGI Symbol;Acc:MGI:5141853]	+	gene	overlapping	0	0.547782	2.63634	2.08856	-0.547782
TCONS_00052711	19	6241668	6262335	+	Atg2a	ENSMUSG00000024773	ATG2 autophagy related 2 homolog A (S. cerevisiae) [Source:MGI Symbol;Acc:MGI:1916291]	+	gene	overlapping	0	0.55318	4.40269	3.84951	-0.55318
TCONS_00035999	14	118875520	118925561	-	Dzip1	ENSMUSG00000042156	DAZ interacting protein 1 [Source:MGI Symbol;Acc:MGI:1914311]	-	gene	overlapping	0	0.555355	2.72547	2.17011	-0.555355
TCONS_00112104	X	74741985	74970001	-	Gm6890	ENSMUSG00000079532	predicted gene 6890 [Source:MGI Symbol;Acc:MGI:3645826]	+	gene	overlapping	0	0.557282	3.08577	2.52849	-0.557282
TCONS_00077751	5	75481866	75498087	+	null					Not found	0	0.558377	0.0228616	-0.535515	-0.558377
TCONS_00033868	14	122034575	122040712	+	Timm8a2	ENSMUSG00000071229	translocase of inner mitochondrial membrane 8 homolog a2 (yeast) [Source:MGI Symbol;Acc:MGI:3615492]	+	gene	overlapping	0	0.558819	2.10765	1.54883	-0.558819
TCONS_00090405	7	43463140	43472008	+	Vsig10l	ENSMUSG00000070604	ZV-set and immunoglobulin domain containing 10 like [Source:MGI Symbol;Acc:MGI:1922940]	+	gene	overlapping	0	0.561911	2.81463	2.25272	-0.561911
TCONS_00032204	14	41104909	41124429	+	Mat1a	ENSMUSG00000037798	methionine adenosyltransferase I, alpha [Source:MGI Symbol;Acc:MGI:88017]	+	gene	overlapping	0	0.564486	3.43899	2.87451	-0.564485
TCONS_00043562	16	43741243	43741631	-	null					Not found	0	0.568428	0.326845	-0.241583	-0.568428
TCONS_00078837	5	114148054	114250763	+	Acacb	ENSMUSG00000042010	acetyl-Coenzyme A carboxylase beta [Source:MGI Symbol;Acc:MGI:2140940]	+	gene	overlapping	0	0.569974	4.88997	4.32	-0.569974
TCONS_00108264	X	23875896	23912489	+	Gm4907	ENSMUSG00000068113	predicted gene 4907 [Source:MGI Symbol;Acc:MGI:3648288]	+	gene	overlapping	0	0.570855	3.47037	2.89952	-0.570855
TCONS_00030613	13	74442799	74448535	-	null					Not found	0	0.582034	2.02782	1.44579	-0.582034
TCONS_00096161	8	10176411	10199843	+	null					Not found	0	0.590775	1.05109	0.46032	-0.590775
TCONS_00040012	15	89288236	89315533	-	Sbf1	ENSMUSG00000036529	SET binding factor 1 [Source:MGI Symbol;Acc:MGI:1925230]	-	gene	overlapping	0	0.591605	3.84217	3.25056	-0.591605
TCONS_00055040	19	41859366	41896236	-	Rrp12	ENSMUSG00000035049	ribosomal RNA processing 12 homolog (S. cerevisiae) [Source:MGI Symbol;Acc:MGI:2147437]	-	gene	overlapping	0	0.59271	3.83228	3.23957	-0.59271
TCONS_00070467	4	74013444	74189928	+	Frmd3	ENSMUSG00000049122	FERM domain containing 3 [Source:MGI Symbol;Acc:MGI:2442466]	+	gene	overlapping	0	0.592819	1.15968	0.56686	-0.592819
TCONS_00047411	17	24223232	24251420	-	Ccnf	ENSMUSG00000072082	cyclin F [Source:MGI Symbol;Acc:MGI:102551]	-	gene	overlapping	0	0.593673	3.53755	2.94388	-0.593673
TCONS_00072472	4	154855465	154868629	+	Ttc34	ENSMUSG00000046637	tetratricopeptide repeat domain 34 [Source:MGI Symbol;Acc:MGI:2445205]	+	gene	overlapping	0	0.593877	3.42981	2.83594	-0.593877
TCONS_00074785	4	117894486	117916496	-	Ipo13	ENSMUSG00000033365	importin 13 [Source:MGI Symbol;Acc:MGI:2385205]	-	gene	overlapping	0	0.59466	2.63178	2.03712	-0.59466
TCONS_00101686	8	119473511	119502057	-	Slc38a8	ENSMUSG00000034224	solute carrier family 38, member 8 [Source:MGI Symbol;Acc:MGI:2685433]	-	gene	overlapping	0	0.601552	2.08722	1.48567	-0.601552
TCONS_00064358	3	56431120	56439322	+	null					Not found	0	0.601713	1.41327	0.811561	-0.601713
TCONS_00008166	10	8304916	8332942	+	Ust	ENSMUSG00000047712	uronyl-2-sulfotransferase [Source:MGI Symbol;Acc:MGI:2442406]	-	gene	overlapping	0	0.611914	-0.287006	-0.89892	-0.611914
TCONS_00076530	5	17373063	17377788	+	Gm3495	ENSMUSG00000091827	predicted gene 3495 [Source:MGI Symbol;Acc:MGI:3781672]	+	gene	overlapping	0	0.616001	1.79803	1.18203	-0.616001
TCONS_00056116	2	30492279	30495498	+	null					Not found	0	0.619877	1.38428	0.764407	-0.619877
TCONS_00060047	2	30492308	30493612	-	null					Not found	0	0.627396	1.35429	0.726898	-0.627396
TCONS_00010331	10	103929238	103951053	+	null					Not found	0	0.629166	2.53463	1.90547	-0.629166
TCONS_00076776	5	26257558	26264308	+	Gm7361	ENSMUSG00000059645	predicted gene 7361 [Source:MGI Symbol;Acc:MGI:3805965]	+	gene	overlapping	0	0.629281	1.24753	0.618253	-0.629281
TCONS_00025828	12	114967891	114988372	-	null					Not found	0	0.641519	1.10271	0.461194	-0.641519
TCONS_00100051	8	40029039	40273127	-	null					Not found	0	0.673818	1.54047	0.86665	-0.673818
TCONS_00100761	8	80764434	80880505	-	Gab1	ENSMUSG00000031714	growth factor receptor bound protein 2-associated protein 1 [Source:MGI Symbol;Acc:MGI:108088]	-	gene	overlapping	0	0.674115	0.953319	0.279203	-0.674115
TCONS_00112273	X	89403848	89409751	-	Pet2	ENSMUSG00000035395	plasmacytoma expressed transcript 2 [Source:MGI Symbol;Acc:MGI:101758]	-	gene	overlapping	0	0.674795	0.260531	-0.414264	-0.674795
TCONS_00093546	7	29832404	29853784	-	Zfp940	ENSMUSG00000050855	zinc finger protein 940 [Source:MGI Symbol;Acc:MGI:2446235]	-	gene	overlapping	0	0.675561	2.43634	1.76078	-0.675561
TCONS_00045894	17	43016555	43089188	+	Tnfrsf21	ENSMUSG00000023915	tumor necrosis factor receptor superfamily, member 21 [Source:MGI Symbol;Acc:MGI:2151075]	+	gene	overlapping	0	0.740436	2.10527	1.36483	-0.740435
TCONS_00109044	X	60483524	60810641	+	Atp11c	ENSMUSG00000062949	ATPase, class VI, type 11C [Source:MGI Symbol;Acc:MGI:1859661]	-	gene	overlapping	0	0.742794	1.37281	0.630021	-0.742794
TCONS_00081870	5	98312663	98314428	-	null					Not found	0	0.750634	0.490409	-0.260225	-0.750634
TCONS_00109226	X	72824457	72842603	+	Gabrq	ENSMUSG00000031344	gamma-aminobutyric acid (GABA) A receptor, subunit theta [Source:MGI Symbol;Acc:MGI:1888498]	+	gene	overlapping	0	0.765364	2.19294	1.42757	-0.765364
TCONS_00014327	11	4637648	4686691	+	Ascc2	ENSMUSG00000020412	activating signal cointegrator 1 complex subunit 2 [Source:MGI Symbol;Acc:MGI:1922702]	+	gene	overlapping	0	0.770556	3.27502	2.50446	-0.770556
TCONS_00056130	2	30982279	31023586	+	Usp20	ENSMUSG00000026854	ubiquitin specific peptidase 20 [Source:MGI Symbol;Acc:MGI:1921520]	+	gene	overlapping	0	0.828308	2.76058	1.93227	-0.828308
TCONS_00055247	19	47894513	47919367	-	Wdr96	ENSMUSG00000044948	WD repeat domain 96 [Source:MGI Symbol;Acc:MGI:1289258]	-	gene	overlapping	0	0.848394	1.36715	0.518752	-0.848394
TCONS_00099328	8	15953708	16216595	-	Csmd1	ENSMUSG00000060924	CUB and Sushi multiple domains 1 [Source:MGI Symbol;Acc:MGI:2137383]	-	gene	overlapping	0	0.878929	0.713076	-0.165853	-0.878929
TCONS_00007351	1	166338571	166341844	-	null					Not found	0	0.883104	0.14549	-0.737613	-0.883104
TCONS_00062070	2	134304219	134306742	-	null					Not found	0	0.887187	0.407263	-0.479924	-0.887187
TCONS_00079346	5	129096750	129204599	+	Gpr133	ENSMUSG00000044017	G protein-coupled receptor 133 [Source:MGI Symbol;Acc:MGI:3041203]	+	gene	overlapping	0	1.07347	1.52449	0.451023	-1.07347
TCONS_00113405	X	167241242	167287955	-	Tlr8	ENSMUSG00000040522	toll-like receptor 8 [Source:MGI Symbol;Acc:MGI:2176887]	-	gene	overlapping	0	1.12084	2.11607	0.995229	-1.12084
TCONS_00075396	4	134356359	134383976	-	Extl1	ENSMUSG00000028838	exostoses (multiple)-like 1 [Source:MGI Symbol;Acc:MGI:1888742]	-	gene	overlapping	0	1.30978	2.09226	0.782478	-1.30978

## Sheet: Upregulated
Feature	ID	Description	Feature Strand	Type	Feature Orientation	Distance	Difference (Difference above 0.5)	CD	HFD	FC
Rps27a	ENSMUSG00000020460	ribosomal protein S27A [Source:MGI Symbol;Acc:MGI:1925544]	-	gene	overlapping	0	2.21833	-0.266722	1.95161	2.21833
Cyp11a1	ENSMUSG00000032323	cytochrome P450, family 11, subfamily a, polypeptide 1 [Source:MGI Symbol;Acc:MGI:88582]	+	gene	overlapping	0	2.06599	-0.874305	1.19169	2.06599
Rpl39	ENSMUSG00000079641	ribosomal protein L39 [Source:MGI Symbol;Acc:MGI:1914498]	-	gene	overlapping	0	1.87754	-0.305553	1.57199	1.87754
Wbp5	ENSMUSG00000042712	WW domain binding protein 5 [Source:MGI Symbol;Acc:MGI:109567]	+	gene	overlapping	0	1.87682	-0.554301	1.32252	1.87682
Hsd3b1	ENSMUSG00000027871	hydroxy-delta-5-steroid dehydrogenase, 3 beta- and steroid delta-isomerase 1 [Source:MGI Symbol;Acc:MGI:96233]	-	gene	overlapping	0	1.874	-0.167236	1.70676	1.874
Atp5j	ENSMUSG00000022890	ATP synthase, H+ transporting, mitochondrial F0 complex, subunit F [Source:MGI Symbol;Acc:MGI:107777]	-	gene	overlapping	0	1.76998	-0.276796	1.49318	1.76998
Rps20	ENSMUSG00000028234	ribosomal protein S20 [Source:MGI Symbol;Acc:MGI:1914677]	-	gene	overlapping	0	1.75141	-0.48274	1.26867	1.75141
Mgst1	ENSMUSG00000008540	microsomal glutathione S-transferase 1 [Source:MGI Symbol;Acc:MGI:1913850]	+	gene	overlapping	0	1.72297	-0.793006	0.929965	1.72297
Rpsa	ENSMUSG00000032518	ribosomal protein SA [Source:MGI Symbol;Acc:MGI:105381]	+	gene	overlapping	0	1.65656	-0.895245	0.761313	1.65656
Rps29	ENSMUSG00000034892	ribosomal protein S29 [Source:MGI Symbol;Acc:MGI:107681]	-	gene	overlapping	0	1.65127	-0.098526	1.55274	1.65127
B3galt4	ENSMUSG00000067370	UDP-Gal:betaGlcNAc beta 1,3-galactosyltransferase, polypeptide 4 [Source:MGI Symbol;Acc:MGI:1859517]	-	gene	overlapping	0	1.51558	-0.844621	0.670955	1.51558
Ephx2	ENSMUSG00000022040	epoxide hydrolase 2, cytoplasmic [Source:MGI Symbol;Acc:MGI:99500]	-	gene	overlapping	0	1.51057	-0.276943	1.23363	1.51057
Atpif1	ENSMUSG00000054428	ATPase inhibitory factor 1 [Source:MGI Symbol;Acc:MGI:1196457]	-	gene	overlapping	0	1.38915	-0.371307	1.01784	1.38915
Rps3	ENSMUSG00000030744	ribosomal protein S3 [Source:MGI Symbol;Acc:MGI:1350917]	-	gene	overlapping	0	1.37014	0.06845	1.43859	1.37014
Rpl36a	ENSMUSG00000079435	ribosomal protein L36A [Source:MGI Symbol;Acc:MGI:1201789]	+	gene	overlapping	0	1.34929	-0.864888	0.484399	1.34929
Ctsl	ENSMUSG00000021477	cathepsin L [Source:MGI Symbol;Acc:MGI:88564]	-	gene	overlapping	0	1.33567	-0.910123	0.425548	1.33567
Uba52	ENSMUSG00000090137	ubiquitin A-52 residue ribosomal protein fusion product 1 [Source:MGI Symbol;Acc:MGI:98887]	-	gene	overlapping	0	1.3299	-0.862361	0.467535	1.3299
Rplp1	ENSMUSG00000007892	ribosomal protein, large, P1 [Source:MGI Symbol;Acc:MGI:1927099]	-	gene	overlapping	0	1.32427	1.53493	2.8592	1.32427
Rps13	ENSMUSG00000090862	ribosomal protein S13 [Source:MGI Symbol;Acc:MGI:1915302]	-	gene	overlapping	0	1.26991	0.534396	1.8043	1.26991
R74862	ENSMUSG00000059277	expressed sequence R74862 [Source:MGI Symbol;Acc:MGI:2142382]	-	gene	overlapping	0	1.24721	-0.483717	0.763495	1.24721
1190002H23Rik	ENSMUSG00000022018	RIKEN cDNA 1190002H23 gene [Source:MGI Symbol;Acc:MGI:1913464]	-	gene	overlapping	0	1.24667	-0.870042	0.37663	1.24667
					Not found	0	1.22799	1.65225	2.88024	1.22799
					Not found	0	1.22675	1.65225	2.87901	1.22675
Gm2a	ENSMUSG00000000594	GM2 ganglioside activator protein [Source:MGI Symbol;Acc:MGI:95762]	+	gene	overlapping	0	1.22542	-0.373211	0.852205	1.22542
Rps21	ENSMUSG00000039001	ribosomal protein S21 [Source:MGI Symbol;Acc:MGI:1913731]	+	gene	overlapping	0	1.22248	1.23197	2.45445	1.22248
Sepp1	ENSMUSG00000064373	selenoprotein P, plasma, 1 [Source:MGI Symbol;Acc:MGI:894288]	+	gene	overlapping	0	1.21666	0.374286	1.59094	1.21665
Rps23	ENSMUSG00000049517	ribosomal protein S23 [Source:MGI Symbol;Acc:MGI:1913725]	+	gene	overlapping	0	1.21549	-0.0219182	1.19357	1.21549
Fdps	ENSMUSG00000059743	farnesyl diphosphate synthetase [Source:MGI Symbol;Acc:MGI:104888]	-	gene	overlapping	0	1.20942	-0.533892	0.675528	1.20942
Sparc	ENSMUSG00000018593	secreted acidic cysteine rich glycoprotein [Source:MGI Symbol;Acc:MGI:98373]	-	gene	overlapping	0	1.19894	-0.69553	0.503407	1.19894
Rpl18a	ENSMUSG00000045128	ribosomal protein L18A [Source:MGI Symbol;Acc:MGI:1924058]	-	gene	overlapping	0	1.19436	0.943371	2.13773	1.19436
Cpe	ENSMUSG00000037852	carboxypeptidase E [Source:MGI Symbol;Acc:MGI:101932]	-	gene	overlapping	0	1.17068	-0.592587	0.578095	1.17068
Rps12	ENSMUSG00000061983	ribosomal protein S12 [Source:MGI Symbol;Acc:MGI:98105]	-	gene	overlapping	0	1.12964	1.02614	2.15577	1.12964
					Not found	0	1.11287	2.27146	3.38433	1.11287
Rpl27	ENSMUSG00000063316	ribosomal protein L27 [Source:MGI Symbol;Acc:MGI:98036]	+	gene	overlapping	0	1.0978	0.263794	1.3616	1.0978
					Not found	0	1.09018	2.44311	3.5333	1.09018
Rps10	ENSMUSG00000052146	ribosomal protein S10 [Source:MGI Symbol;Acc:MGI:1914347]	-	gene	overlapping	0	1.08284	0.536947	1.61979	1.08284
Dcn	ENSMUSG00000019929	decorin [Source:MGI Symbol;Acc:MGI:94872]	+	gene	overlapping	0	1.07673	-0.69199	0.384745	1.07674
Atp5g3	ENSMUSG00000018770	ATP synthase, H+ transporting, mitochondrial F0 complex, subunit C3 (subunit 9) [Source:MGI Symbol;Acc:MGI:2442035]	-	gene	overlapping	0	1.06903	0.374883	1.44392	1.06903
Tmed3	ENSMUSG00000032353	transmembrane emp24 domain containing 3 [Source:MGI Symbol;Acc:MGI:1913361]	-	gene	overlapping	0	1.06553	-0.598514	0.467018	1.06553
Wdr96	ENSMUSG00000044948	WD repeat domain 96 [Source:MGI Symbol;Acc:MGI:1289258]	-	gene	overlapping	0	1.03806	-0.948615	0.0894463	1.03806
Tmx1	ENSMUSG00000021072	thioredoxin-related transmembrane protein 1 [Source:MGI Symbol;Acc:MGI:1919986]	+	gene	overlapping	0	1.03788	-0.185196	0.85268	1.03788
Rpl27a	ENSMUSG00000046364	ribosomal protein L27A [Source:MGI Symbol;Acc:MGI:1347076]	+	gene	overlapping	0	1.01692	0.808359	1.82528	1.01692
Id2	ENSMUSG00000020644	inhibitor of DNA binding 2 [Source:MGI Symbol;Acc:MGI:96397]	-	gene	overlapping	0	0.981481	-0.966858	0.014623	0.981481
Rpl8	ENSMUSG00000003970	ribosomal protein L8 [Source:MGI Symbol;Acc:MGI:1350927]	+	gene	overlapping	0	0.979362	1.08462	2.06399	0.979362
AC242409.1	ENSMUSG00000095280	No description	-	gene	overlapping	0	0.964584	1.1881	2.15269	0.964585
Rps5	ENSMUSG00000012848	ribosomal protein S5 [Source:MGI Symbol;Acc:MGI:1097682]	+	gene	overlapping	0	0.953827	1.53082	2.48464	0.953827
Ftl1	ENSMUSG00000050708	ferritin light chain 1 [Source:MGI Symbol;Acc:MGI:95589]	-	gene	overlapping	0	0.948659	2.31318	3.26184	0.948659
AC242409.1	ENSMUSG00000095280	No description	-	gene	overlapping	0	0.911075	-0.0908698	0.820206	0.911075
Rpl30	ENSMUSG00000058600	ribosomal protein L30 [Source:MGI Symbol;Acc:MGI:98037]	-	gene	overlapping	0	0.874927	1.36312	2.23805	0.874927
BC048546	ENSMUSG00000047228	cDNA sequence BC048546 [Source:MGI Symbol;Acc:MGI:3039594]	-	gene	overlapping	0	0.861753	1.71225	2.574	0.861753
Rps9	ENSMUSG00000006333	ribosomal protein S9 [Source:MGI Symbol;Acc:MGI:1924096]	+	gene	overlapping	0	0.851855	2.11278	2.96463	0.851855
Tmem189	ENSMUSG00000090213	transmembrane protein 189 [Source:MGI Symbol;Acc:MGI:2142624]	-	gene	overlapping	0	0.82901	-0.763894	0.0651165	0.82901
Cox7b	ENSMUSG00000031231	cytochrome c oxidase subunit VIIb [Source:MGI Symbol;Acc:MGI:1913392]	+	gene	overlapping	0	0.822083	1.67504	2.49713	0.822083
Mid1	ENSMUSG00000035299	midline 1 [Source:MGI Symbol;Acc:MGI:1100537]	+	gene	overlapping	0	0.820819	4.61129	5.43211	0.820819
Defb41	ENSMUSG00000067773	defensin beta 41 [Source:MGI Symbol;Acc:MGI:1924923]	-	gene	overlapping	0	0.806309	-0.101561	0.704749	0.806309
AC131780.2	ENSMUSG00000096519	No description	+	gene	overlapping	0	0.798466	1.27772	2.07619	0.798466
Rpl23	ENSMUSG00000071415	ribosomal protein L23 [Source:MGI Symbol;Acc:MGI:1929455]	-	gene	overlapping	0	0.788578	1.96531	2.75389	0.788578
Tmem106b	ENSMUSG00000029571	transmembrane protein 106B [Source:MGI Symbol;Acc:MGI:1919150]	+	gene	overlapping	0	0.781088	0.171786	0.952874	0.781088
Sdc4	ENSMUSG00000017009	syndecan 4 [Source:MGI Symbol;Acc:MGI:1349164]	-	gene	overlapping	0	0.750903	-0.548903	0.202	0.750903
Rps14	ENSMUSG00000024608	ribosomal protein S14 [Source:MGI Symbol;Acc:MGI:98107]	+	gene	overlapping	0	0.737974	2.79446	3.53244	0.737974
Gm14221	ENSMUSG00000078956	predicted gene 14221 [Source:MGI Symbol;Acc:MGI:3650696]	-	gene	overlapping	0	0.726754	-0.678198	0.0485562	0.726754
Gm10722	ENSMUSG00000091028	predicted gene 10722 [Source:MGI Symbol;Acc:MGI:3642024]	+	gene	overlapping	0	0.700802	0.784626	1.48543	0.700802
Malat1	ENSMUSG00000092341	metastasis associated lung adenocarcinoma transcript 1 (non-coding RNA) [Source:MGI Symbol;Acc:MGI:1919539]	-	gene	overlapping	0	0.69038	2.74788	3.43826	0.69038
Amz2	ENSMUSG00000020610	archaelysin family metallopeptidase 2 [Source:MGI Symbol;Acc:MGI:104837]	+	gene	overlapping	0	0.67213	-0.316978	0.355152	0.67213
2010106G01Rik	ENSMUSG00000027366	RIKEN cDNA 2010106G01 gene [Source:MGI Symbol;Acc:MGI:1913802]	-	gene	overlapping	0	0.665	0.187878	0.852878	0.665
					Not found	0	0.65315	1.63953	2.29268	0.65315
Zfp292	ENSMUSG00000039967	zinc finger protein 292 [Source:MGI Symbol;Acc:MGI:1353423]	-	gene	overlapping	0	0.647513	0.36917	1.01668	0.647513
Gm10722	ENSMUSG00000091028	predicted gene 10722 [Source:MGI Symbol;Acc:MGI:3642024]	+	gene	overlapping	0	0.634098	-0.771499	-0.137401	0.634098
S100a16	ENSMUSG00000074457	S100 calcium binding protein A16 [Source:MGI Symbol;Acc:MGI:1915110]	+	gene	overlapping	0	0.631554	-0.175785	0.455769	0.631554
Eif1a	ENSMUSG00000057561	eukaryotic translation initiation factor 1A [Source:MGI Symbol;Acc:MGI:95298]	+	gene	overlapping	0	0.630367	-0.0700945	0.560273	0.630367
Acbd7	ENSMUSG00000026644	acyl-Coenzyme A binding domain containing 7 [Source:MGI Symbol;Acc:MGI:1925495]	+	gene	overlapping	0	0.629997	1.86497	2.49496	0.629997
Slc25a30	ENSMUSG00000022003	solute carrier family 25, member 30 [Source:MGI Symbol;Acc:MGI:1914804]	-	gene	overlapping	0	0.601229	1.91571	2.51694	0.601229
					Not found	0	0.598436	-0.288439	0.309997	0.598436
Kcna3	ENSMUSG00000047959	potassium voltage-gated channel, shaker-related subfamily, member 3 [Source:MGI Symbol;Acc:MGI:96660]	+	gene	overlapping	0	0.597205	0.14325	0.740455	0.597205
					Not found	0	0.588547	-0.585554	0.00299291	0.588547
Gas5	ENSMUSG00000053332	growth arrest specific 5 [Source:MGI Symbol;Acc:MGI:95659]	+	gene	overlapping	0	0.58499	3.70987	4.29486	0.58499
Sult1d1	ENSMUSG00000029273	sulfotransferase family 1D, member 1 [Source:MGI Symbol;Acc:MGI:1926341]	-	gene	overlapping	0	0.575299	1.32109	1.89638	0.5753
Rpl34	ENSMUSG00000062006	ribosomal protein L34 [Source:MGI Symbol;Acc:MGI:1915686]	-	gene	overlapping	0	0.574362	2.74263	3.31699	0.574362
1700049E15Rik	ENSMUSG00000085077	RIKEN cDNA 1700049E15 gene [Source:MGI Symbol;Acc:MGI:1920644]	+	gene	overlapping	0	0.569466	1.34918	1.91864	0.569466
Akr1cl	ENSMUSG00000025955	aldo-keto reductase family 1, member C-like [Source:MGI Symbol;Acc:MGI:1918111]	-	gene	overlapping	0	0.56747	3.58244	4.14991	0.56747
Tpm4	ENSMUSG00000031799	tropomyosin 4 [Source:MGI Symbol;Acc:MGI:2449202]	+	gene	overlapping	0	0.565689	0.768947	1.33464	0.565689
Gm13479	ENSMUSG00000085591	predicted gene 13479 [Source:MGI Symbol;Acc:MGI:3651869]	+	gene	overlapping	0	0.559279	-0.149292	0.409987	0.559279
Sox6	ENSMUSG00000051910	SRY-box containing gene 6 [Source:MGI Symbol;Acc:MGI:98368]	-	gene	overlapping	0	0.553968	0.652694	1.20666	0.553968
					Not found	0	0.551333	-0.812413	-0.26108	0.551333
Gm11629	ENSMUSG00000086716	predicted gene 11629 [Source:MGI Symbol;Acc:MGI:3650474]	+	gene	overlapping	0	0.545846	1.57259	2.11843	0.545846
Cd47	ENSMUSG00000055447	CD47 antigen (Rh-related antigen, integrin-associated signal transducer) [Source:MGI Symbol;Acc:MGI:96617]	+	gene	overlapping	0	0.536991	-0.694779	-0.157788	0.536991
					Not found	0	0.535969	0.647473	1.18344	0.535969
					Not found	0	0.53346	1.08156	1.61502	0.53346
					Not found	0	0.532533	0.195871	0.728404	0.532533
Slc9a6	ENSMUSG00000060681	solute carrier family 9 (sodium/hydrogen exchanger), member 6 [Source:MGI Symbol;Acc:MGI:2443511]	+	gene	overlapping	0	0.531687	-0.475369	0.0563174	0.531687
Gm14139	ENSMUSG00000079009	predicted gene 14139 [Source:MGI Symbol;Acc:MGI:3836251]	+	gene	overlapping	0	0.527103	0.258253	0.785357	0.527103
Psph	ENSMUSG00000029446	phosphoserine phosphatase [Source:MGI Symbol;Acc:MGI:97788]	-	gene	overlapping	0	0.526611	-0.372522	0.154089	0.526611
Zfp458	ENSMUSG00000055480	zinc finger protein 458 [Source:MGI Symbol;Acc:MGI:3040691]	-	gene	overlapping	0	0.524482	-0.908121	-0.383639	0.524482
Adamts9	ENSMUSG00000030022	a disintegrin-like and metallopeptidase (reprolysin type) with thrombospondin type 1 motif, 9 [Source:MGI Symbol;Acc:MGI:1916320]	-	gene	overlapping	0	0.523927	0.581451	1.10538	0.523927
Fth1	ENSMUSG00000024661	ferritin heavy chain 1 [Source:MGI Symbol;Acc:MGI:95588]	+	gene	overlapping	0	0.521814	4.23551	4.75732	0.521814
					Not found	0	0.521527	-0.642983	-0.121456	0.521527
Gpr64	ENSMUSG00000031298	G protein-coupled receptor 64 [Source:MGI Symbol;Acc:MGI:2446854]	+	gene	overlapping	0	0.51898	0.302273	0.821253	0.51898
					Not found	0	0.51508	0.877377	1.39246	0.51508
G2e3	ENSMUSG00000035293	G2/M-phase specific E3 ubiquitin ligase [Source:MGI Symbol;Acc:MGI:2444298]	+	gene	overlapping	0	0.508393	-0.137651	0.370742	0.508393
Marcks	ENSMUSG00000069662	myristoylated alanine rich protein kinase C substrate [Source:MGI Symbol;Acc:MGI:96907]	-	gene	overlapping	0	0.504199	2.49922	3.00341	0.504199
Mfsd2a	ENSMUSG00000028655	major facilitator superfamily domain containing 2A [Source:MGI Symbol;Acc:MGI:1923824]	-	gene	overlapping	0	0.502854	5.49496	4.9921	-0.502854

## Sheet: Downregulated
Feature	ID	Description	Feature Strand	Type	Feature Orientation	Distance	Difference (Difference above 0.5)	CD	HFD	FC
Mfsd2a	ENSMUSG00000028655	major facilitator superfamily domain containing 2A [Source:MGI Symbol;Acc:MGI:1923824]	-	gene	overlapping	0	0.502854	5.49496	4.9921	-0.502854
					Not found	0	0.50536	1.84271	1.33735	-0.50536
Rps18	ENSMUSG00000008668	ribosomal protein S18 [Source:MGI Symbol;Acc:MGI:98146]	-	gene	overlapping	0	0.510898	4.04804	3.53714	-0.510898
Zdhhc3	ENSMUSG00000025786	zinc finger, DHHC domain containing 3 [Source:MGI Symbol;Acc:MGI:1926134]	-	gene	overlapping	0	0.511615	3.71989	3.20828	-0.511615
					Not found	0	0.514801	0.0170191	-0.497781	-0.514801
					Not found	0	0.517251	-0.0507119	-0.567963	-0.517251
					Not found	0	0.520623	0.255198	-0.265425	-0.520623
Gm16176	ENSMUSG00000058934	predicted gene 16176 [Source:MGI Symbol;Acc:MGI:3841250]	-	gene	overlapping	0	0.523243	3.96599	3.44274	-0.523243
Arhgef18	ENSMUSG00000004568	rho/rac guanine nucleotide exchange factor (GEF) 18 [Source:MGI Symbol;Acc:MGI:2142567]	+	gene	overlapping	0	0.523786	2.36122	1.83743	-0.523786
Fam82a1	ENSMUSG00000036368	family with sequence similarity 82, member A1 [Source:MGI Symbol;Acc:MGI:2147043]	+	gene	overlapping	0	0.524682	1.95249	1.42781	-0.524682
Ust	ENSMUSG00000047712	uronyl-2-sulfotransferase [Source:MGI Symbol;Acc:MGI:2442406]	-	gene	overlapping	0	0.527134	4.647	4.11987	-0.527134
Zfp867	ENSMUSG00000054519	zinc finger protein 867 [Source:MGI Symbol;Acc:MGI:2681848]	-	gene	overlapping	0	0.527435	-0.036356	-0.563791	-0.527435
Erbb3	ENSMUSG00000018166	v-erb-b2 erythroblastic leukemia viral oncogene homolog 3 (avian) [Source:MGI Symbol;Acc:MGI:95411]	-	gene	overlapping	0	0.527785	0.721847	0.194061	-0.527785
Eftud2	ENSMUSG00000020929	elongation factor Tu GTP binding domain containing 2 [Source:MGI Symbol;Acc:MGI:1336880]	-	gene	overlapping	0	0.528344	5.17891	4.65056	-0.528344
Arhgap22	ENSMUSG00000063506	Rho GTPase activating protein 22 [Source:MGI Symbol;Acc:MGI:2443418]	+	gene	overlapping	0	0.529269	2.48258	1.95331	-0.529268
Wdr41	ENSMUSG00000042015	WD repeat domain 41 [Source:MGI Symbol;Acc:MGI:2445123]	+	gene	overlapping	0	0.539509	3.37205	2.83254	-0.539509
					Not found	0	0.540186	1.01051	0.470326	-0.540186
Gm12588	ENSMUSG00000062632	predicted gene 12588 [Source:MGI Symbol;Acc:MGI:3800295]	-	gene	overlapping	0	0.540472	2.36592	1.82545	-0.540472
1700001G11Rik	ENSMUSG00000085984	RIKEN cDNA 1700001G11 gene [Source:MGI Symbol;Acc:MGI:1916553]	-	gene	overlapping	0	0.544903	3.58043	3.03552	-0.544903
					Not found	0	0.546122	2.09693	1.55081	-0.546122
C2cd2	ENSMUSG00000045975	C2 calcium-dependent domain containing 2 [Source:MGI Symbol;Acc:MGI:1891883]	-	gene	overlapping	0	0.546848	2.87744	2.3306	-0.546848
Gm20388	ENSMUSG00000092329	predicted gene 20388 [Source:MGI Symbol;Acc:MGI:5141853]	+	gene	overlapping	0	0.547782	2.63634	2.08856	-0.547782
Atg2a	ENSMUSG00000024773	ATG2 autophagy related 2 homolog A (S. cerevisiae) [Source:MGI Symbol;Acc:MGI:1916291]	+	gene	overlapping	0	0.55318	4.40269	3.84951	-0.55318
Dzip1	ENSMUSG00000042156	DAZ interacting protein 1 [Source:MGI Symbol;Acc:MGI:1914311]	-	gene	overlapping	0	0.555355	2.72547	2.17011	-0.555355
Gm6890	ENSMUSG00000079532	predicted gene 6890 [Source:MGI Symbol;Acc:MGI:3645826]	+	gene	overlapping	0	0.557282	3.08577	2.52849	-0.557282
					Not found	0	0.558377	0.0228616	-0.535515	-0.558377
Timm8a2	ENSMUSG00000071229	translocase of inner mitochondrial membrane 8 homolog a2 (yeast) [Source:MGI Symbol;Acc:MGI:3615492]	+	gene	overlapping	0	0.558819	2.10765	1.54883	-0.558819
Vsig10l	ENSMUSG00000070604	ZV-set and immunoglobulin domain containing 10 like [Source:MGI Symbol;Acc:MGI:1922940]	+	gene	overlapping	0	0.561911	2.81463	2.25272	-0.561911
Mat1a	ENSMUSG00000037798	methionine adenosyltransferase I, alpha [Source:MGI Symbol;Acc:MGI:88017]	+	gene	overlapping	0	0.564486	3.43899	2.87451	-0.564485
					Not found	0	0.568428	0.326845	-0.241583	-0.568428
Acacb	ENSMUSG00000042010	acetyl-Coenzyme A carboxylase beta [Source:MGI Symbol;Acc:MGI:2140940]	+	gene	overlapping	0	0.569974	4.88997	4.32	-0.569974
Gm4907	ENSMUSG00000068113	predicted gene 4907 [Source:MGI Symbol;Acc:MGI:3648288]	+	gene	overlapping	0	0.570855	3.47037	2.89952	-0.570855
					Not found	0	0.582034	2.02782	1.44579	-0.582034
					Not found	0	0.590775	1.05109	0.46032	-0.590775
Sbf1	ENSMUSG00000036529	SET binding factor 1 [Source:MGI Symbol;Acc:MGI:1925230]	-	gene	overlapping	0	0.591605	3.84217	3.25056	-0.591605
Rrp12	ENSMUSG00000035049	ribosomal RNA processing 12 homolog (S. cerevisiae) [Source:MGI Symbol;Acc:MGI:2147437]	-	gene	overlapping	0	0.59271	3.83228	3.23957	-0.59271
Frmd3	ENSMUSG00000049122	FERM domain containing 3 [Source:MGI Symbol;Acc:MGI:2442466]	+	gene	overlapping	0	0.592819	1.15968	0.56686	-0.592819
Ccnf	ENSMUSG00000072082	cyclin F [Source:MGI Symbol;Acc:MGI:102551]	-	gene	overlapping	0	0.593673	3.53755	2.94388	-0.593673
Ttc34	ENSMUSG00000046637	tetratricopeptide repeat domain 34 [Source:MGI Symbol;Acc:MGI:2445205]	+	gene	overlapping	0	0.593877	3.42981	2.83594	-0.593877
Ipo13	ENSMUSG00000033365	importin 13 [Source:MGI Symbol;Acc:MGI:2385205]	-	gene	overlapping	0	0.59466	2.63178	2.03712	-0.59466
Slc38a8	ENSMUSG00000034224	solute carrier family 38, member 8 [Source:MGI Symbol;Acc:MGI:2685433]	-	gene	overlapping	0	0.601552	2.08722	1.48567	-0.601552
					Not found	0	0.601713	1.41327	0.811561	-0.601713
Ust	ENSMUSG00000047712	uronyl-2-sulfotransferase [Source:MGI Symbol;Acc:MGI:2442406]	-	gene	overlapping	0	0.611914	-0.287006	-0.89892	-0.611914
Gm3495	ENSMUSG00000091827	predicted gene 3495 [Source:MGI Symbol;Acc:MGI:3781672]	+	gene	overlapping	0	0.616001	1.79803	1.18203	-0.616001
					Not found	0	0.619877	1.38428	0.764407	-0.619877
					Not found	0	0.627396	1.35429	0.726898	-0.627396
					Not found	0	0.629166	2.53463	1.90547	-0.629166
Gm7361	ENSMUSG00000059645	predicted gene 7361 [Source:MGI Symbol;Acc:MGI:3805965]	+	gene	overlapping	0	0.629281	1.24753	0.618253	-0.629281
					Not found	0	0.641519	1.10271	0.461194	-0.641519
					Not found	0	0.673818	1.54047	0.86665	-0.673818
Gab1	ENSMUSG00000031714	growth factor receptor bound protein 2-associated protein 1 [Source:MGI Symbol;Acc:MGI:108088]	-	gene	overlapping	0	0.674115	0.953319	0.279203	-0.674115
Pet2	ENSMUSG00000035395	plasmacytoma expressed transcript 2 [Source:MGI Symbol;Acc:MGI:101758]	-	gene	overlapping	0	0.674795	0.260531	-0.414264	-0.674795
Zfp940	ENSMUSG00000050855	zinc finger protein 940 [Source:MGI Symbol;Acc:MGI:2446235]	-	gene	overlapping	0	0.675561	2.43634	1.76078	-0.675561
Tnfrsf21	ENSMUSG00000023915	tumor necrosis factor receptor superfamily, member 21 [Source:MGI Symbol;Acc:MGI:2151075]	+	gene	overlapping	0	0.740436	2.10527	1.36483	-0.740435
Atp11c	ENSMUSG00000062949	ATPase, class VI, type 11C [Source:MGI Symbol;Acc:MGI:1859661]	-	gene	overlapping	0	0.742794	1.37281	0.630021	-0.742794
					Not found	0	0.750634	0.490409	-0.260225	-0.750634
Gabrq	ENSMUSG00000031344	gamma-aminobutyric acid (GABA) A receptor, subunit theta [Source:MGI Symbol;Acc:MGI:1888498]	+	gene	overlapping	0	0.765364	2.19294	1.42757	-0.765364
Ascc2	ENSMUSG00000020412	activating signal cointegrator 1 complex subunit 2 [Source:MGI Symbol;Acc:MGI:1922702]	+	gene	overlapping	0	0.770556	3.27502	2.50446	-0.770556
Usp20	ENSMUSG00000026854	ubiquitin specific peptidase 20 [Source:MGI Symbol;Acc:MGI:1921520]	+	gene	overlapping	0	0.828308	2.76058	1.93227	-0.828308
Wdr96	ENSMUSG00000044948	WD repeat domain 96 [Source:MGI Symbol;Acc:MGI:1289258]	-	gene	overlapping	0	0.848394	1.36715	0.518752	-0.848394
Csmd1	ENSMUSG00000060924	CUB and Sushi multiple domains 1 [Source:MGI Symbol;Acc:MGI:2137383]	-	gene	overlapping	0	0.878929	0.713076	-0.165853	-0.878929
					Not found	0	0.883104	0.14549	-0.737613	-0.883104
					Not found	0	0.887187	0.407263	-0.479924	-0.887187
Gpr133	ENSMUSG00000044017	G protein-coupled receptor 133 [Source:MGI Symbol;Acc:MGI:3041203]	+	gene	overlapping	0	1.07347	1.52449	0.451023	-1.07347
Tlr8	ENSMUSG00000040522	toll-like receptor 8 [Source:MGI Symbol;Acc:MGI:2176887]	-	gene	overlapping	0	1.12084	2.11607	0.995229	-1.12084
Extl1	ENSMUSG00000028838	exostoses (multiple)-like 1 [Source:MGI Symbol;Acc:MGI:1888742]	-	gene	overlapping	0	1.30978	2.09226	0.782478	-1.30978
