# Supplementary material for: Epigenetic changes induced by in utero dietary challenge result in phenotypic variability in successive generations of mice
Source: Nat Commun. 2022 May 5;13:2464. doi: 10.1038/s41467-022-30022-2 (PMC9072353; doi:10.1038/s41467-022-30022-2)
Supplement: Supplementary file 8 — Source Data [file 41467_2022_30022_MOESM8_ESM.xlsx]

## Sheet: Fig 1C - Total
	Total Dlk1		CT (triplicate average)																																						GraphPad Prism 9.2.0 results
			Adrenal				Sternum				Mid-Brain				BAT				Liver				Thymus				Heart				Testes				Uterus
	N	Run	Dlk-1	B-Actin	Hprt	18S	Dlk-1	B-Actin	Hprt	18S	Dlk-1	B-Actin	Hprt	18S	Dlk-1	B-Actin	Hprt	18S	Dlk-1	B-Actin	Hprt	18S	Dlk-1	B-Actin	Hprt	18S	Dlk-1	B-Actin	Hprt	18S	Dlk-1	B-Actin	Hprt	18S	Dlk-1	B-Actin	Hprt	18S			Table Analyzed	Fig1C					***statistics performed on delta-Ct values (log data)
WT	1	1	22.38	20.87	22.41	15.2	23.56	21.69	22.53	16.37	24.07	18.95	22.02	14.43	27.07	21.12	22.64	16.02	25.65	21.24	22.87	16.5	25.92	21.52	23.08	15.74	34.03	20.88	21.24	15.91	22.35	21.29	20.08	16.52	36.33	21	24.17	13.2
		2	22.41	20.93	22.43	15.22	23.68	21.71	22.56	16.4	23.98	18.99	21.97	14.45	27.12	21.09	22.7	16.06	25.61	21.26	22.82	16.53	25.94	21.54	23.01	15.82	34.76	20.93	21.13	15.94	22.37	21.32	20.13	16.56	36.18	20.96	24.14	13.22			Two-way ANOVA	Ordinary
	2	1	22.54	20.88	22.35	15.19	23.71	21.52	22.59	16.45	24.23	19.12	22.1	14.51	27.2	21.02	22.41	15.89	26.4	21.35	23.02	16.61	25.82	21.6	22.96	15.59	34.85	20.75	21.08	15.88	22.28	21.2	20.01	16.38	36.41	21.1	24.06	13.09			Alpha	0.05
		2	22.58	20.91	22.37	15.16	23.67	21.47	22.57	16.36	24.15	19.15	22.16	14.56	27.18	20.98	22.46	15.9	26.38	21.38	22.91	16.768	25.8	21.7	23.07	15.63	34.52	20.8	21.12	15.92	22.25	21.16	20.06	16.41	36.59	21.15	24.12	13.13
	3	1	22.41	20.76	22.24	15.08	23.49	21.46	22.48	16.23	24.01	19.03	22.04	14.52	27.05	21.35	22.63	16.14	25.96	21.29	22.79	16.66	26.03	21.47	23.35	15.44	35.99	20.69	20.91	15.64	22.19	21.01	20.14	16.62	35.7	21.03	24.25	13.17			Source of Variation	% of total variation	P value	P value summary	Significant?
		2	22.45	20.81	22.42	15.12	23.44	21.43	22.45	16.19	24.06	18.99	22.1	14.48	27.11	21.28	22.68	16.23	25.94	21.3	22.83	16.8	25.95	21.56	23.29	15.48	36.41	20.71	20.95	15.72	22.2	21.05	20.17	16.67	35.52	21.07	24.18	13.24			Interaction	0.03782	0.9849	ns	No
	4	1	22.63	21.04	22.48	15.24	23.55	21.48	22.51	16.28	24.52	19.14	22.6	15.03	27.13	21.16	22.5	16.11	25.83	21.12	22.71	16.49	25.89	21.39	22.88	15.52	36.11	20.84	21.02	15.73	21.96	21.23	20.02	16.55	37.01	21.12	24.02	13.08			Tissue	99.45	<0.0001	****	Yes
		2	22.67	20.98	22.51	15.26	23.53	21.5	22.58	16.3	24.5	19.04	22.64	15.011	27.09	21.05	22.49	16.17	25.84	21.2	22.74	16.51	25.91	21.36	22.96	15.55	35.7	20.82	20.99	15.77	21.92	21.18	20.09	16.53	36.86	21.14	24.05	13.11			Genotype	0.001904	0.8601	ns	No
Kipat	N																																								ANOVA table	SS	DF	MS	F (DFn, DFd)	P value
	1	1	22.42	20.64	22.21	14.97	23.53	21.44	22.75	16.51	23.9	18.75	21.93	14.52	27.35	21.32	22.78	16.1	25.22	21.08	22.52	16.19	26.08	21.47	23.24	15.91	37.21	20.59	21	15.75	22.3	21.53	20.44	16.81	37.24	21.22	24.31	13.43			Interaction	1.06	16	0.06622	F (16, 81) = 0.3748	P=0.9849
		2	22.36	20.62	22.19	15.06	23.58	21.41	22.78	16.66	23.97	18.81	21.89	14.54	27.39	21.35	22.81	16.14	25.17	21.13	22.54	16.23	26.01	21.52	23.06	15.89	36.42	20.62	21.06	15.81	22.32	21.6	20.38	16.79	36.82	21.28	24.37	13.51			Tissue	2786	8	348.3	F (8, 81) = 1971	P<0.0001
	2	1	22.44	20.63	22.17	15.11	23.12	21.27	22.39	16.23	24.05	18.92	21.95	14.47	27.13	21.08	22.56	16.07	25.41	21.26	22.78	16.54	25.88	21.44	23.07	15.7	35.48	20.81	21.24	15.96	22.34	21.55	20.47	16.86	37.01	21.34	24.32	13.37			Genotype	0.05334	2	0.02667	F (2, 81) = 0.1509	P=0.8601
		2	22.49	20.66	22.1	15.01	23.15	21.2	22.36	16.27	24.03	18.94	21.92	14.49	27.15	21.11	22.67	16.09	25.49	21.27	22.75	16.51	25.93	21.48	23.15	15.64	36.13	20.76	21.28	15.99	22.27	21.49	20.39	16.83	37.37	21.36	24.28	13.4			Residual	14.31	81	0.1767
	3	1	22.49	20.77	22.28	15.15	23.61	21.53	22.71	16.35	24.14	19.07	22.08	14.56	27.18	21.06	22.54	16.02	25.72	21.14	22.66	16.35	26.17	21.63	23.38	15.81	34.98	20.93	21.31	16.04	22.26	21.42	20.45	16.71	35.98	21.29	24.2	13.28
		2	22.47	20.79	22.32	15.13	23.64	21.57	22.74	16.39	24.11	19.03	22.04	14.6	27.19	21.1	22.61	15.98	25.78	21.19	22.6	16.42	26.19	21.61	23.42	15.85	35.27	20.9	21.33	16.08	22.19	21.46	20.42	16.74	36.39	21.38	24.27	13.34
	4	1	22.5	20.58	22.13	15.04	23.7	21.58	22.8	16.42	23.99	18.86	21.97	14.48	27.17	21.17	22.63	16.03	25.51	21.07	22.53	16.12	26.23	21.68	23.49	15.93	34.55	20.53	20.89	15.71	22.35	21.51	20.39	16.72	35.75	21.27	24.34	13.52
		2	22.48	20.55	22.1	15.02	23.78	21.79	22.83	16.38	24.02	18.93	21.93	14.51	27.14	21.09	22.62	16.05	25.55	21.09	22.51	16.18	26.3	21.79	23.43	15.78	34.94	20.51	20.92	15.78	22.29	21.58	20.4	16.78	35.53	21.3	24.32	13.56			Within each row, compare columns (simple effects within rows)
Kimat	N	Run																																							Number of families	1
	1	1	22.5	20.59	22.35	15.08	23.53	21.44	22.26	16.11	23.8	18.67	21.64	14.16	27.1	20.86	22.52	15.91	25.77	21.48	23.06	16.64	25.59	21.36	22.81	15.83	33.86	20.74	20.95	15.86	22.19	21.16	20.11	16.47	36.41	21.52	24.48	13.51			Number of comparisons per family	27
		2	22.51	20.62	22.46	15.11	23.48	21.41	22.29	16.13	23.77	18.63	21.66	14.12	27.04	20.93	22.58	15.96	25.82	21.52	23.13	16.67	25.63	21.28	22.85	15.77	34.14	20.59	20.93	15.84	22.13	21.11	20.07	16.51	36.27	21.55	24.46	13.55			Alpha	0.05
	2	1	22.37	20.7	22.21	15.13	23.88	21.26	22.17	16.08	23.64	18.61	21.73	14.27	27.16	20.99	22.67	16.18	25.9	21.45	22.89	16.52	25.84	21.43	23.06	15.92	35.15	20.63	20.9	15.91	22.2	21.09	19.93	16.52	37.52	21.49	24.39	13.59
		2	22.38	20.67	22.17	15.09	23.84	21.24	22.2	16.12	23.63	18.59	21.78	14.24	27.21	21.07	22.66	16.13	25.88	21.41	22.87	16.56	25.91	21.37	23.02	15.96	35.59	21.53	20.83	15.88	22.18	21.13	20.02	16.54	37.65	21.38	24.49	13.62			Holm-Šídák's multiple comparisons test	Mean Diff.	Below threshold?	Summary	Adjusted P Value
	3	1	22.63	20.58	22.28	15.1	23.61	21.34	22.19	16.05	23.65	18.72	21.52	14.09	27.03	20.92	22.54	16.02	25.76	21.5	23.01	16.73	25.83	21.29	22.97	15.81	36.63	20.72	21.17	16.23	22.1	21.17	19.95	16.48	35.83	21.57	24.52	13.65
		2	22.66	20.53	22.3	15.15	23.65	21.29	22.13	16.07	23.69	18.7	21.54	14.13	27.05	20.89	22.51	16	25.74	21.47	22.08	16.77	25.85	21.35	23.01	15.78	36.9	20.75	21.12	16.19	22.15	21.22	19.98	16.53	36.5	21.43	24.56	13.6			Adrenal
	4	1	22.48	20.65	22.39	15.07	23.66	21.17	22.24	16.14	23.59	18.74	21.78	14.11	26.98	20.75	22.48	16.09	25.89	21.53	23.14	16.68	25.57	21.22	22.93	15.79	36.47	20.9	21.34	16.27	22.03	21.2	20.06	16.6	37.14	21.46	24.57	13.63			WT vs. KI-pat	0.1404	No	ns	>0.9999
		2	22.42	20.64	22.43	15.16	23.69	21.2	22.21	16.16	23.62	18.69	21.81	14.15	27.01	20.84	22.53	16.06	25.86	21.46	23.05	16.72	25.61	21.3	22.89	15.65	36.12	20.78	21.31	16.25	21.97	21.07	20.03	16.59	37.54	21.5	24.63	13.67			WT vs. KI-mat	0.1267	No	ns	>0.9999
																																									KI-pat vs. KI-mat	-0.01374	No	ns	>0.9999
	N		dlk1 av	hk average	delta CT	2^	dlk1 av	hk average	delta CT	2^	dlk1 av	hk average	delta CT	2^	dlk1 av	hk average	delta CT	2^	dlk1 av	hk average	delta CT	2^	dlk1 av	hk average	delta CT	2^	dlk1 av	hk average	delta CT	2^	dlk1 av	hk average	delta CT	2^	dlk1 av	hk average	delta CT	2^
WT	1		22.395	19.51	-2.885	0.135372	23.62	20.21	-3.41	0.0940779	24.025	18.4683	-5.55667	0.021246	27.095	19.9383	-7.15667	0.00700856	25.63	20.2033	-5.42667	0.0232493	25.93	20.1183	-5.81167	0.0178039	34.395	19.3383	-15.0567	2.93421e-05	22.36	19.3167	-3.04333	0.121301	36.255	19.4483	-16.8067	8.72347e-06			Sternum
	2		22.56	19.4767	-3.08333	0.117984	23.69	20.16	-3.53	0.0865693	24.19	18.6	-5.59	0.0207607	27.19	19.7767	-7.41333	0.0058663	26.39	20.3397	-6.05033	0.0150893	25.81	20.0917	-5.71833	0.0189937	34.685	19.2583	-15.4267	2.27044e-05	22.265	19.2033	-3.06167	0.11977	36.5	19.4417	-17.0583	7.32706e-06			WT vs. KI-pat	-0.1171	No	ns	>0.9999
	3		22.43	19.405	-3.025	0.122853	23.465	20.04	-3.425	0.0931048	24.035	18.5267	-5.50833	0.0219698	27.08	20.0517	-7.02833	0.00766057	25.95	20.2783	-5.67167	0.0196182	25.99	20.0983	-5.89167	0.0168435	36.2	19.1033	-17.0967	7.13494e-06	22.195	19.2767	-2.91833	0.13228	35.61	19.49	-16.12	1.40409e-05			WT vs. KI-mat	0.3475	No	ns	0.9993
	4		22.65	19.585	-3.065	0.119493	23.54	20.1083	-3.43167	0.0926756	24.51	18.9102	-5.59983	0.0206197	27.11	19.9133	-7.19667	0.00681691	25.835	20.1283	-5.70667	0.0191479	25.9	19.9433	-5.95667	0.0161014	35.905	19.195	-16.71	9.32801e-06	21.94	19.2667	-2.67333	0.156764	36.935	19.42	-17.515	5.339e-06			KI-pat vs. KI-mat	0.4646	No	ns	0.9701
	Geometric mean					0.123743				0.0915582				0.0211425				0.00680707				0.0190531				0.0174022				1.45109e-05				0.131746				8.31991e-06
	Geometric SD (*/ instead of +-)					1.06419				1.0386				1.02903				1.11734				1.19466				1.07397				1.97784				1.13205				1.49744			Mid-Brain
																																									WT vs. KI-pat	-0.003707	No	ns	>0.9999
	N		dlk1 av	hk average	delta CT	2^	dlk1 av	hk average	delta CT	2^	dlk1 av	hk average	delta CT	2^	dlk1 av	hk average	delta CT	2^	dlk1 av	hk average	delta CT	2^	dlk1 av	hk average	delta CT	2^	dlk1 av	hk average	delta CT	2^	dlk1 av	hk average	delta CT	2^	dlk1 av	hk average	delta CT	2^			WT vs. KI-mat	-0.05996	No	ns	>0.9999
KiPat	1		22.39	19.2817	-3.10833	0.115957	23.555	20.2583	-3.29667	0.101766	23.935	18.4067	-5.52833	0.0216674	27.37	20.0833	-7.28667	0.00640464	25.195	19.9483	-5.24667	0.0263388	26.045	20.1817	-5.86333	0.0171775	36.815	19.1383	-17.6767	4.77302e-06	22.31	19.5917	-2.71833	0.15195	37.03	19.6867	-17.3433	6.01363e-06			KI-pat vs. KI-mat	-0.05625	No	ns	>0.9999
	2		22.465	19.28	-3.185	0.109956	23.135	19.9533	-3.18167	0.11021	24.04	18.4483	-5.59167	0.0207367	27.14	19.93	-7.21	0.0067542	25.45	20.185	-5.265	0.0260062	25.905	20.08	-5.825	0.0176401	35.805	19.34	-16.465	1.10546e-05	22.305	19.5983	-2.70667	0.153184	37.19	19.6783	-17.5117	5.35135e-06
	3		22.48	19.4067	-3.07333	0.118805	23.625	20.215	-3.41	0.0940779	24.125	18.5633	-5.56167	0.0211725	27.185	19.885	-7.3	0.00634572	25.75	20.06	-5.69	0.0193704	26.18	20.2833	-5.89667	0.0167852	35.125	19.4317	-15.6933	1.88728e-05	22.225	19.5333	-2.69167	0.154785	36.185	19.6267	-16.5583	1.0362e-05			BAT
	4		22.49	19.2367	-3.25333	0.104869	23.74	20.3	-3.44	0.0921418	24.005	18.4467	-5.55833	0.0212214	27.155	19.9317	-7.22333	0.00669206	25.53	19.9167	-5.61333	0.0204276	26.265	20.35	-5.915	0.0165732	34.745	19.0567	-15.6883	1.89383e-05	22.32	19.5633	-2.75667	0.147966	35.64	19.7183	-15.9217	1.61102e-05			WT vs. KI-pat	0.05625	No	ns	>0.9999
	Geometric mean					0.112267				0.0992986				0.0211969				0.00654677				0.022817				0.0170392				1.17187e-05				0.15195				8.56123e-06			WT vs. KI-mat	0.03667	No	ns	>0.9999
	Geometric SD (*/ instead of +-)					1.05735				1.08504				1.01811				1.03163				1.17348				1.02783				1.91562				1.01945				1.66605			KI-pat vs. KI-mat	-0.01958	No	ns	>0.9999
	N		dlk1 av	hk average	delta CT	2^	dlk1 av	hk average	delta CT	2^	dlk1 av	hk average	delta CT	2^	dlk1 av	hk average	delta CT	2^	dlk1 av	hk average	delta CT	2^	dlk1 av	hk average	delta CT	2^	dlk1 av	hk average	delta CT	2^	dlk1 av	hk average	delta CT	2^	dlk1 av	hk average	delta CT	2^			Liver
KiPat	1		22.505	19.3683	-3.13667	0.113702	23.505	19.94	-3.565	0.0844944	23.785	18.1467	-5.63833	0.0200767	27.07	19.7933	-7.27667	0.00644919	25.795	20.4167	-5.37833	0.0240414	25.61	19.9833	-5.62667	0.0202397	34	19.1517	-14.8483	3.39005e-05	22.16	19.2383	-2.92167	0.131975	36.34	19.845	-16.495	1.08271e-05			WT vs. KI-pat	-0.2601	No	ns	>0.9999
	2		22.375	19.3283	-3.04667	0.121021	23.86	19.845	-4.015	0.0618535	23.635	18.2033	-5.43167	0.0231689	27.185	19.95	-7.235	0.00663816	25.89	20.2833	-5.60667	0.0205223	25.875	20.1267	-5.74833	0.0186028	35.37	19.28	-16.09	1.4336e-05	22.19	19.205	-2.985	0.126306	37.585	19.8267	-17.7583	4.51034e-06			WT vs. KI-mat	-0.2338	No	ns	>0.9999
	3		22.645	19.3233	-3.32167	0.100018	23.63	19.845	-3.785	0.072544	23.67	18.1167	-5.55333	0.0212951	27.04	19.8133	-7.22667	0.00667662	25.75	20.26	-5.49	0.0222508	25.84	20.035	-5.805	0.0178863	36.765	19.3633	-17.4017	5.77532e-06	22.125	19.2217	-2.90333	0.133662	36.165	19.8883	-16.2767	1.25961e-05			KI-pat vs. KI-mat	0.02625	No	ns	>0.9999
	4		22.45	19.39	-3.06	0.119908	23.675	19.8533	-3.82167	0.0707235	23.605	18.2133	-5.39167	0.0238203	26.995	19.7917	-7.20333	0.00678548	25.875	20.43	-5.445	0.0229558	25.59	19.9633	-5.62667	0.0202397	36.295	19.475	-16.82	8.64322e-06	22	19.2583	-2.74167	0.149512	37.34	19.91	-17.43	5.66301e-06
	Geometric mean					0.113342				0.0719597				0.0220397				0.00663625				0.0224056				0.0192144				1.24802e-05				0.135098				7.68246e-06			Thymus
	Geometric SD (*/ instead of +-)					1.09175				1.13641				1.0815				1.02143				1.06888				1.0641				2.1447				1.07444				1.64258			WT vs. KI-pat	0.03041	No	ns	>0.9999
																																									WT vs. KI-mat	-0.1429	No	ns	>0.9999
																																									KI-pat vs. KI-mat	-0.1733	No	ns	>0.9999
																																									Heart
																																									WT vs. KI-pat	0.3083	No	ns	0.9999
																																									WT vs. KI-mat	0.2175	No	ns	>0.9999
																																									KI-pat vs. KI-mat	-0.09083	No	ns	>0.9999
																																									Testes
																																									WT vs. KI-pat	-0.2058	No	ns	>0.9999
																																									WT vs. KI-mat	-0.03625	No	ns	>0.9999
																																									KI-pat vs. KI-mat	0.1696	No	ns	>0.9999
																																									Uterus
																																									WT vs. KI-pat	-0.04125	No	ns	>0.9999
																																									WT vs. KI-mat	0.115	No	ns	>0.9999
																																									KI-pat vs. KI-mat	0.1563	No	ns	>0.9999

## Sheet: Fig 1C - Allelic
Allelic Dlk1		CT (triplicate average)
		Adrenal		Sternum		Mid-Brain		BAT		Liver		Thymus		Heart		Testes		Uterus
N	Run	Pat	Mat	Pat	Mat	Pat	Mat	Pat	Mat	Pat	Mat	Pat	Mat	Pat	Mat	Pat	Mat	Pat	Mat
1	1	23.03	26.71	23.89	28.94	24.67	27.93	27.48	34.7	26.38	31.12	26.21	29.53		No ampl	22.65	25.44		No ampl
	2	23.07	26.66	23.87	29.05	24.72	28.01	27.53	34.76	26.32	31.22	26.19	29.58		No ampl	22.72	25.48		No ampl
2	1	23.12	27.02	23.65	28.81	24.94	28.26	27.42	34.41	26.29	30.84	26.28	29.62		No ampl	22.81	25.29		No ampl
	2	23.09	27.05	23.62	28.83	24.89	28.3	27.46	34.44	26.25	30.91	26.32	29.57		No ampl	22.83	25.32		No ampl
3	1	22.94	26.79	24.01	29.2	24.77	27.69	27.29	34.53	26.36	31.03	26.43	29.74		No ampl	22.68	25.35		No ampl
	2	22.91	26.83	24.04	29.05	24.72	27.65	27.34	34.59	26.41	31.08	26.47	29.77		No ampl	22.74	25.38		No ampl
4	1	23.01	26.74	24.13	29.34	24.81	27.48	27.38	34.71	26.32	30.95	26.24	29.49		No ampl	22.86	25.6		No ampl
	2	23.08	26.69	24.18	29.4	24.76	27.55	27.29	34.68	26.28	31.01	26.29	29.45		No ampl	22.88	25.57		No ampl
averages		23.05	26.685	23.88	28.995	24.695	27.97	27.505	34.73	26.35	31.17	26.2	29.555	#DIV/0!	No ampl	22.685	25.46	#DIV/0!	No ampl
		23.105	27.035	23.635	28.82	24.915	28.28	27.44	34.425	26.27	30.875	26.3	29.595	#DIV/0!	No ampl	22.82	25.305	#DIV/0!	No ampl
		22.925	26.81	24.025	29.125	24.745	27.67	27.315	34.56	26.385	31.055	26.45	29.755	#DIV/0!	No ampl	22.71	25.365	#DIV/0!	No ampl
		23.045	26.715	24.155	29.37	24.785	27.515	27.335	34.695	26.3	30.98	26.265	29.47	#DIV/0!	No ampl	22.87	25.585	#DIV/0!	No ampl
		delta Ct	fold difference	delta Ct	fold difference	delta Ct	fold difference	delta Ct	fold difference	delta Ct	fold difference	delta Ct	fold difference	delta Ct	fold difference	delta Ct	fold difference	delta Ct	fold difference
		3.635	12.4235	5.115	34.6552	3.275	9.67995	7.225	149.603	4.82	28.2465	3.355	10.2319	#VALUE!	#VALUE!	2.775	6.84476	#VALUE!	#VALUE!
		3.93	15.2422	5.185	36.3781	3.365	10.3031	6.985	126.676	4.605	24.3357	3.295	9.81508	#VALUE!	#VALUE!	2.485	5.59834	#VALUE!	#VALUE!
		3.885	14.7741	5.1	34.2968	2.925	7.59474	7.245	151.692	4.67	25.4572	3.305	9.88335	#VALUE!	#VALUE!	2.655	6.29846	#VALUE!	#VALUE!
		3.67	12.7286	5.215	37.1425	2.73	6.63456	7.36	164.279	4.68	25.6342	3.205	9.22149	#VALUE!	#VALUE!	2.715	6.56593	#VALUE!	#VALUE!
		% Pat	% Mat	% Pat	% Mat	% Pat	% Mat	% Pat	% Mat	% Pat	% Mat	% Pat	% Mat	% Pat	% Mat	% Pat	% Mat	% Pat	% Mat
		92.5504	7.44962	97.1954	2.80464	90.6367	9.36334	99.336	0.663995	96.5808	3.41921	91.0968	8.90323	100	0	87.2526	12.7474	100	0
		93.8432	6.1568	97.3246	2.67536	91.1528	8.84717	99.2168	0.783232	96.053	3.94701	90.7537	9.24635	100	0	84.8447	15.1553	100	0
		93.6605	6.3395	97.1669	2.83312	88.365	11.635	99.3451	0.654914	96.2203	3.77969	90.8117	9.18835	100	0	86.2985	13.7015	100	0
		92.7159	7.28407	97.3783	2.62175	86.9017	13.0983	99.395	0.605039	96.2454	3.75457	90.2167	9.78331	100	0	86.7829	13.2171	100	0
	average	93.1925	6.8075	97.2663	2.73372	89.264	10.736	99.3232	0.676795	96.2749	3.72512	90.7197	9.28031	100	0	86.2947	13.7053	100	0
	SD	0.653676	0.653676	0.101414	0.101414	1.98669	1.98669	0.0755433	0.0755433	0.221102	0.221102	0.367338	0.367338	0	0	1.0422	1.0422	0	0

## Sheet: Fig 1F
n	7	11	12				GraphPad Prism 9.2.0 results
	WT	Mat	Pat
Total Flux	41540	679500	6568000				Table Analyzed	Transform of Fig1F		***data not normally distributed, therefore statistics performed on log-transformed data
	47510	355800	5116000				Data sets analyzed	A-C
	21750	534800	8487000
	51120	870200	12260000				ANOVA summary
	17100	665700	12350000				F	128.8
	28890	1137000	3068000				P value	<0.0001
	46190	461200	1395000				P value summary	****
		221600	2234000				Significant diff. among means (P < 0.05)?	Yes
		272300	4077000				R squared	0.9051
		2325000	2806000
		893700	3372000
		986300
							Number of families	1
	WT	Mat	Pat				Number of comparisons per family	3
Average	36300	783592	5.61209e+06				Alpha	0.05
av x105	0.363	7.83592	56.1209
SD	13575.8	565073	3.87215e+06				Holm-Šídák's multiple comparisons test	Mean Diff.	Below threshold?	Summary	Adjusted P Value
SD x105	0.135758	5.65073	38.7215				WT vs. Mat	-1.279	Yes	****	<0.0001	A-B
n	7	12	11				WT vs. Pat	-2.126	Yes	****	<0.0001	A-C
(/Kipat)	0.00646818	0.139626	1				Mat vs. Pat	-0.8475	Yes	****	<0.0001	B-C
							Genotype	N	Signal+	Flux (x105) p/sec (±SD)	Flux %
							WT	7	0	0.4 ± 0.14	0.65
							KIpat	11	11	56.1 ± 38.7****	100	****	pat vs mat
							KImat	12	12	7.8 ± 5.6****	13.96
										comparison vs WT

## Sheet: Fig S1C
Liver	Dlk1 sDMR		CpGs:	36		IG-DMR		CpGs:	32		Gtl2 DMR		CpGs:	25			GraphPad Prism 9.2.0 results
	wt1	wt2	Kipat 1	Kipat 2		wt1	wt2	Kipat 1	Kipat 2		wt1	wt2	Kipat 1	Kipat 2				Table Analyzed	S1B
Clone	N (meth)
1	0	0	0	0		0	0	0	0		0	0	0	0				Column A	WT
2	0	0	0	0		0	0	0	0		0	1	0	0				vs.	vs.
3	0	2	0	0		0	0	0	0		0	2	0	1				Column B	KI Pat
4	0	2	1	0		0	0	0	0		0	2	0	1
5	0	2	1	1		0	0	0	0		0	2	0	3				Test details
6	0	5	2	6		3	2	2	0		0	2	1	3				Test name	Kolmogorov-Smirnov test
7	1	9	4	7		4	29	3	0		0	2	1	4				Comparison for each test	Compare cumulative distributions
8	2	9	9	9		7	31	13	0		1	5	1	4				Multiple comparisons	Set P value threshold
9	3	16	6	9		23	31	28	0		1	6	1	4				Method	Holm-Šídák method
10	4	17	6	13		26	31	28	0		2	8	2	7				Alpha	0.05
11	7	18	8	14		27	32	28	1		3	8	3	15
12	12	18	9	16		29	32	28	2		22	10	20	17				Number of tests performed	3
13	15	21	10	16		29	32	29	27		23	21	21	19				Number of rows omitted	0
14	15	24	14	17		29		29	28		24	22	22	19
15	17	25	15	19		30		29	29		24	22	23	23					Below threshold?	P value	Kolmogorov-Smirnov D	Adjusted P Value
16	17	28	17	27		30		32	31		24	23	23					Dlk1 sDMR	No	0.445181	0.1958	0.829213
17	19	30	21			30		32	31		25	23	24					IG-DMR	No	0.958024	0.119	0.998238
18	19	31	29			31		32	31		25		25					Gtl2 DMR	No	0.993632	0.09815	0.998238
19	20		29			32			32		25		25
20	22		30			32			32		25		25
21	23		30						32		25		25
22	26								32				25
23	26								32
24
Av/total	12.3171		10.6757			17.6364		15.9268			10.7368		10.4595
%	0.342141		0.296547			0.551136		0.497713			0.429474		0.418378
			ns					ns					ns

## Sheet: Fig S1D
Pyroseuencing (liver)		Mean methylation per run						Methylation SD per run							average across runs			SD across runs					GraphPad Prism 9.2.0 results
Assay	pos	wt 1	wt 2	Kipat 1	Kipat 2	Kimat 1	Kimat 2	wt 1	wt 2	Kipat 1	Kipat 2	Kimat 1	Kimat 2		wt	Kipat	Kimat	wt	Kipat	Kimat			Within each row, compare columns (simple effects within rows)
mDlk1 DMR2	1	38.5433	27.4433	33.7833	35.47	34.7933	32.52	6.27285	2.36157	3.49838	1.12929	2.62064	3.62468	1	32.9933	34.6267	33.6567	7.84889	1.19265	1.60749
	2	50.2133	56.5333	49.4633	62.9267	45.5467	59.0833	7.68386	2.82767	3.90695	3.35878	4.06715	3.37583	2	53.3733	56.195	52.315	4.46891	9.52001	9.57187			Number of families	9
	3	34.1267	41.3467	36.4333	45.9467	39.4233	42.4433	7.80389	1.5531	2.55612	0.760088	1.95429	2.10975	3	37.7367	41.19	40.9333	5.10531	6.72694	2.13546			Number of comparisons per family	3
	4	41.62	53.74	41.8733	56.9067	43.01	53.1967	4.47754	1.08448	1.94536	2.98373	1.26123	1.86065	4	47.68	49.39	48.1033	8.57013	10.6302	7.20306			Alpha	0.05
	5	39.35	41.3667	44.1233	38.9333	41.5267	42.3833	0.869713	1.87642	4.28229	2.48375	5.4063	2.37134	5	40.3583	41.5283	41.955	1.426	3.66988	0.605755
	6	49.5867	60.8033	50.9433	66.2867	52.4933	64.5933	3.12758	1.89136	1.38385	1.81927	3.04482	1.69329	6	55.195	58.615	58.5433	7.93138	10.8494	8.55599			Holm-Šídák's multiple comparisons test	Mean Diff.	Below threshold?	Summary	Adjusted P Value
	7	40.8533	49.03	42.8667	56.1467	44.84	50.38	6.77508	1.30572	3.15609	0.909139	5.72185	3.59084	7	44.9417	49.5067	47.61	5.78178	9.39038	3.91737
	8	58.5167	60.31	53.5433	65.7533	57.04	60.93	4.16378	0.854576	5.89468	6.46044	5.05244	3.26233	8	59.4133	59.6483	58.985	1.26808	8.63377	2.75065			1
	9	55.41	69.2433	54.9933	75.3933	53.1567	72.7967	1.74244	0.744133	3.54301	1.3522	4.10369	2.48105	9	62.3267	65.1933	62.9767	9.78164	14.425	13.8876			wt 1 vs. Kipat 1	-1.633	No	ns	0.9953
																							wt 1 vs. Kimat 1	-0.6633	No	ns	0.9953
																							Kipat 1 vs. Kimat 1	0.97	No	ns	0.9953
																							2
																							wt 1 vs. Kipat 1	-2.822	No	ns	0.9429
																							wt 1 vs. Kimat 1	1.058	No	ns	0.9429
																							Kipat 1 vs. Kimat 1	3.88	No	ns	0.9429
																							3
																							wt 1 vs. Kipat 1	-3.453	No	ns	0.9586
																							wt 1 vs. Kimat 1	-3.197	No	ns	0.9586
																							Kipat 1 vs. Kimat 1	0.2567	No	ns	0.9734
																							4
																							wt 1 vs. Kipat 1	-1.71	No	ns	0.9946
																							wt 1 vs. Kimat 1	-0.4233	No	ns	0.9946
																							Kipat 1 vs. Kimat 1	1.287	No	ns	0.9946
																							5
																							wt 1 vs. Kipat 1	-1.17	No	ns	0.9956
																							wt 1 vs. Kimat 1	-1.597	No	ns	0.9956
																							Kipat 1 vs. Kimat 1	-0.4267	No	ns	0.9956
																							6
																							wt 1 vs. Kipat 1	-3.42	No	ns	0.9597
																							wt 1 vs. Kimat 1	-3.348	No	ns	0.9597
																							Kipat 1 vs. Kimat 1	0.07167	No	ns	0.9926
																							7
																							wt 1 vs. Kipat 1	-4.565	No	ns	0.9114
																							wt 1 vs. Kimat 1	-2.668	No	ns	0.9266
																							Kipat 1 vs. Kimat 1	1.897	No	ns	0.9266
																							8
																							wt 1 vs. Kipat 1	-0.235	No	ns	0.9997
																							wt 1 vs. Kimat 1	0.4283	No	ns	0.9997
																							Kipat 1 vs. Kimat 1	0.6633	No	ns	0.9997
																							9
																							wt 1 vs. Kipat 1	-2.867	No	ns	0.9756
																							wt 1 vs. Kimat 1	-0.65	No	ns	0.9756
																							Kipat 1 vs. Kimat 1	2.217	No	ns	0.9756

## Sheet: Fig 2B
n	16	14	12	9	6	7			GraphPad Prism 9.2.0 results
	F1-CD male	F1-CD female	F1-HFD male	F1-HFD female	F1-LPD male	F1- LPD female
Total Flux	78642	61103	718755	2576273	60115	97846			Table Analyzed	Transform of Fig2B		***data not normally distributed, therefore statistics performed on log-transformed data
	108079	76401	773108	2946142	109057	57381
	92080	75078	3098941	2540900	110324	73890			Two-way ANOVA	Ordinary
	108166	69805	3107653	2496091	87931	81131			Alpha	0.05
	88050	53776	2968143	2667324	68704	84518
	61151	51320	3289004	2853105	93818	82053			Source of Variation	% of total variation	P value	P value summary	Significant?
	113204	56992	3239457	2377089		76742			Interaction	0.5859	0.0046	**	Yes
	115430	53941	2536195	2796858					Diet	95.59	<0.0001	****	Yes
	117658	64320	3253736	2527846					Sex	0.1982	0.0499	*	Yes
	89802	68973	3298359
	77959	76513	2758300						ANOVA table	SS (Type III)	DF	MS	F (DFn, DFd)	P value
	75806	57360	2812848						Interaction	0.191	2	0.09548	F (2, 58) = 5.925	P=0.0046
	133594	57139							Diet	31.16	2	15.58	F (2, 58) = 966.7	P<0.0001
	141415	60983							Sex	0.06462	1	0.06462	F (1, 58) = 4.010	P=0.0499
	139201								Residual	0.9347	58	0.01612
	97931
Av. Total Flux	102386	63121.7	2.65454e+06	2.6424e+06	88324.8	79080.1
St. Dev	23799.1	8792.83	922262	187326	20615	12234			Compare cell means regardless of rows and columns
St. Err	6144.91	2438.69	278073	66229.7	9219.3	4994.52
									Number of families	1
Flux x105	1.02385	0.631217	26.5454	26.424	0.883248	0.790801			Number of comparisons per family	15
St. Dev	0.237991	0.0879283	9.22262	1.87326	0.20615	0.12234			Alpha	0.05
St. Err	0.0614491	0.0243869	2.78073	0.662297	0.092193	0.0499452
									Holm-Šídák's multiple comparisons test	Predicted (LS) mean diff.	Below threshold?	Summary	Adjusted P Value
Av KI Pat Flux	12130000
/ Kipat	0.00844068	0.00520377	0.218841	0.21784	0.00728152	0.00651939			CD:Male vs. CD:Female	0.2025	Yes	***	0.0004
									CD:Male vs. HFD:Male	-1.381	Yes	****	<0.0001
									CD:Male vs. HFD:Female	-1.422	Yes	****	<0.0001
									CD:Male vs. LPD:Male	0.06338	No	ns	0.659
									CD:Male vs. LPD:Female	0.1055	No	ns	0.3108
									CD:Female vs. HFD:Male	-1.583	Yes	****	<0.0001
									CD:Female vs. HFD:Female	-1.625	Yes	****	<0.0001
									CD:Female vs. LPD:Male	-0.1391	No	ns	0.1595
									CD:Female vs. LPD:Female	-0.09697	No	ns	0.3564
									HFD:Male vs. HFD:Female	-0.04161	No	ns	0.7087
									HFD:Male vs. LPD:Male	1.444	Yes	****	<0.0001
									HFD:Male vs. LPD:Female	1.486	Yes	****	<0.0001
									HFD:Female vs. LPD:Male	1.486	Yes	****	<0.0001
									HFD:Female vs. LPD:Female	1.528	Yes	****	<0.0001
									LPD:Male vs. LPD:Female	0.04214	No	ns	0.7087
									Diet	N	Signal+	Flux (x105) p/sec (±SD)	Flux %
									F1mat-CD ♂	16	0	1.02 ± 0.24	0.84	***
									F1mat-CD ♀	14	0	0.63 ± 0.09	0.52
									F1mat-HFD ♂	12	10	26.55 ± 9.22****	21.88	ns		stats here are male vs female for each diet
									F1mat-HFD ♀	9	9	26.42 ± 1.87****	21.78
									F1mat-LPD ♂	6	0	0.88 ± 0.21ns	0.73	ns
									F1mat-LPD ♀	7	0	0.79 ± 0.12ns	0.65
												(stats reported in this column are compared to CD of same sex)

## Sheet: Fig 2C
	CD	HFD	LPD						GraphPad Prism 9.2.0 results
	43900	448000	55100
	59500	391000	50400						Table Analyzed	Transform of Fig2C		***data not normally distributed, therefore statistics performed on log-transformed data
	56200	344000	47300						Data sets analyzed	A-C
	47800	404000	43100
	55100	423000	52200						ANOVA summary
	56400	416000	49700						F	1386
	62600	392000	59000						P value	<0.0001
	50300	398000							P value summary	****
		384000							Significant diff. among means (P < 0.05)?	Yes
		365000							R squared	0.9918
		369000
n	9	12	8						Number of families	1
Av.	53975	394000	50971.4						Number of comparisons per family	2
av x105	0.53975	3.94	0.509714						Alpha	0.05
St.Dev	6212.37	29044.8	5170.34
SD x105	0.0621237	0.290448	0.0517034						Dunnett's multiple comparisons test	Mean Diff.	95.00% CI of diff.	Below threshold?	Summary	Adjusted P Value	A-?
(/Kipat)	4.54526	33.1789	4.29233		Kipat E17.5 Av.	1187500			F1-CD vs. F1-HFD	-0.8648	-0.9107 to -0.8190	Yes	****	<0.0001	B	F1-HFD
									F1-CD vs. F1-LPD	0.02419	-0.02688 to 0.07526	No	ns	0.4396	C	F1-LPD
									Genotype	N	Signal+	Flux (x105) p/sec (±SD)	Flux %
									F1mat-CD	9	0	0.54 ± 0.06	4.55
									F1mat-HFD	12	12	3.94 ± 0.29****	33.18
									F1mat-LPD	8	0	0.51 ± 0.05ns	4.29
												comparison vs CD

## Sheet: Fig 2E
Liver																BAT																GraphPad Prism 9.2.0 results
	Dlk1 sDMR		CpGs:	36		IG-DMR		CpGs:	32		Gtl2 DMR		CpGs:	25		Dlk1 sDMR			36		IG-DMR			32		Gtl2 DMR			25			Table Analyzed	2E
	CD1	CD2	HFD1	HFD2		CD1	CD2	HFD1	HFD2		CD1	CD2	HFD1	HFD2		CD1	CD2	HFD1	HFD2		CD1	CD2	HFD1	HFD2		CD1	CD2	HFD1	HFD2
Clone	N (meth)																															Column A	CD
1	0	0	0	19		0	0	0	0		0	0	0	0		0	0	1	0		0	0	0	0		0	0	0	0			vs.	vs.
2	0	0	1	21		0	0	0	0		0	0	0	0		0	0	16	0		0	0	0	0		0	0	0	0			Column B	HFD
3	0	0	2	21		0	0	0	0		0	0	0	0		0	0	17	3		0	0	0	0		0	0	0	0
4	0	0	7	23		0	0	0	0		0	0	0	1		0	0	17	8		0	0	0	0		0	0	0	0			Test details
5	0	0	16	25		0	0	0	0		0	0	2	3		0	0	18	9		0	0	0	0		0	0	0	0			Test name	Kolmogorov-Smirnov test
6	0	0	17	25		1	0	0	0		0	0	6	12		0	0	19	25		0	1	0	1		0	0	0	3			Comparison for each test	Compare cumulative distributions
7	0	0	18	25		1	0	0	0		0	0	8	13		0	0	20	25		0	1	0	2		0	0	0	7			Multiple comparisons	Set P value threshold
8	0	2	19	26		2	0	0	0		0	3	17	20		0	0	22	25		0	30	0	2		1	0	0	8			Method	Holm-Šídák method
9	0	2	19	26		2	1	0	2		0	10	18	22		0	3	22	27		23	31	29	3		1	0	14	9			Alpha	0.05
10	1	4	19	27		2	1	0	2		1	17	21	22		0	4	23	28		28	31	29	20		1	11	16	10
11	1	5	21	27		3	3	0	2		2	25	22	22		5	4	23	28		28	32	30	29		8	15	18	16			Number of tests performed	6
12	2	7	21	27		24	28	0	28		5	25	21	25		9	8	23	29		29	32	30	31		10	22	20	21			Number of rows omitted	0
13	3	13	21	28		28	29	1	31		6	25	23	25		20	16	24	30		29	32	30	31		18	24	20	21
14	17	16	22	28		28	29	30	31		14	25	24	25		23	19	26	31		29	32	31	31		18	24	21	21				Below threshold?	P value	Kolmogorov-Smirnov D	Adjusted P Value
15	18	21	22	28		31	30	31	32		19	25	24	25		24	23	26	31		30	32	31	32		19	24	21	23			Dlk1 sDMR Liver	Yes	1e-06	0.5218	6e-06	****
16	19	22	22	29		31	30	31	32		22	25	25	25		25	28	27	31		30	32	31	32		21	24	22	25			IG-DMR Liver	No	0.739999	0.1401	0.9324	ns
17	20	23	23	29		31	30	31	32		23	25	25	25		25	31	30	33		30	32	32	32		21	24	22	25			Gtl2 sDMR Liver	No	0.191832	0.2436	0.573415	ns
18	20	25	23	29		31	31	31	32		25		25	25		25	31	32	33		30		32	32		21	25	23	25			Dlk1 sDMR BAT	Yes	0.001099	0.4419	0.005483	**
19	20	27	24	29		31	32	32	32		25		25	25		27	32		33		31			32		23	25	23	25			IG-DMR BAT	No	0.983145	0.1068	0.983145	ns
20	21	29	24	30		32	32	32	32		25			25		28	32							32		24	25	23	25			Gtl2 sDMR BAT	No	0.499538	0.1758	0.874653	ns
21	22	29	24	30		32	32	32	32		25													32		25		23	25
22	25	30	24	31		32	32	32	32		25															25		23	25
23	25	31	25	31		32	32	32			25																	25	25
24	26		26	31			32	32																					25
25			27	32				32
26			27	32				32
27			27	32
28			28	33
29			28	33
30			29	33
31			31
Av/total	11.1915		24.2131			16.5532		15.8958			11.175		16.0513			11.05		22.027			17.6389		17.4103			11.4048		14.4255
%	0.310875		0.672587			0.517287		0.496745			0.447		0.642051			0.306944		0.611862			0.551215		0.544071			0.45619		0.577021
			****					ns					ns					**					ns					ns

## Sheet: Figs 2F & S3C
			CT (triplicate average)										GraphPad Prism 9.2.0 results
	N	Run	Dlk-1	Gtl2	Rtl1	Rtl1as	Rian	Mirg	B-Actin				Table Analyzed	Fig2F			***statistics performed on delta-Ct values (log data)
F1-CD	1	1	25.51	30.52	29.01	34.2317	35.34	33.0698	21.17
		2	25.47	29.22	29.14	33.54	35.42	33.6738	21.32				Column A	F1-CD
	2	1	25.84	30.27	30.1429	33.17	34.36	33.052	21.19				vs.	vs.
		2	25.86	29.98	29.38	32.69	34.44	33.63	21.16				Column B	F1-HFD
	3	1	25.71	29.54	29.87	32.34	34.73	34.9177	21.44
		2	25.37	29.02	29.58	32.29	34.58	34.43	21.04				Test details
	4	1	25.62	29.04	29.87	31.96	35.22	34.54	21.28				Test name	Unpaired t test
		2	25.48	29.05	29.7	32.49	35.17	34.5422	21.18				Variance assumption	Single pooled variance
													Multiple comparisons	Set P value threshold
F1-HFD	N												Method	Holm-Šídák method
	1	1	24.77	25.19	29.26	29.57	30.05	27.36	21.37				Alpha	0.05
		2	24.79	25.54	29.38	29.73	30.44	27.52	21.53
	2	1	24.58	25.17	29.08	29.4	30.53	27.32	21.17				Number of tests performed	6
		2	24.67	25.04	29.01	29.05	30.69	27.49	21.24				Number of rows omitted	0
	3	1	24.68	25.74	29.12	29.32	29.83	27.87	21.08
		2	24.75	25.45	29.34	29.48	30.17	27.84	21.26
	4	1	25.28	25.68	29.61	29.65	30.02	27.91	21.75					Below threshold?	P value	Mean of F1-CD	Mean of F1-HFD	Difference	SE of difference	t ratio	df	Adjusted P Value
		2	25.04	25.54	29.57	29.54	29.9	27.73	21.5				Dlk1	Yes	0.0034	-4.385	-3.458	-0.9275	0.2953	3.141	36	0.0067	**
													Gtl2	Yes	<0.0001	-8.358	-4.056	-4.301	0.2953	14.57	36	<0.0001	****
													Rtl1	No	0.1537	-8.364	-7.934	-0.4304	0.2953	1.457	36	0.1537	ns
	N		Dlk1	Gtl2	Rtl1	Rtl1as	Rian	Mirg					Rtl1as	Yes	<0.0001	-11.62	-8.105	-3.511	0.2953	11.89	36	<0.0001	****
F1-CD	1		-4.245	-8.625	-7.83	-12.6408	-14.135	-12.1268					Rian	Yes	<0.0001	-13.69	-8.841	-4.844	0.2953	16.4	36	<0.0001	****
Relative Ct values	2		-4.675	-8.95	-8.58643	-11.755	-13.225	-12.166					Mirg	Yes	<0.0001	-12.76	-6.268	-6.492	0.2953	21.99	36	<0.0001	****
	3		-4.3	-8.04	-8.485	-11.075	-13.415	-13.4339
	4		-4.32	-7.815	-8.555	-10.995	-13.965	-13.3111
F1-HFD	N
Relative Ct values	1		-3.33	-3.915	-7.87	-8.2	-8.795	-5.99
	2		-3.42	-3.9	-7.84	-8.02	-9.405	-6.2
	3		-3.545	-4.425	-8.06	-8.23	-8.83	-6.685
	4		-3.535	-3.985	-7.965	-7.97	-8.335	-6.195
	N		Dlk1	Gtl2	Rtl1	Rtl1as	Rian	Mirg
F1-CD	1		0.0527385	0.00253289	0.00439476	0.000156578	5.55829e-05	0.000223599
2^	2		0.0391458	0.002022	0.00260151	0.000289329	0.000104443	0.000217605
	3		0.0507658	0.00379943	0.002791	0.000463546	9.15551e-05	9.03662e-05
	4		0.0500669	0.00444069	0.00265882	0.000489976	6.2534e-05	9.83923e-05
	Geometric mean		0.0478612	0.00304889	0.00303496	0.000318491	7.59284e-05	0.00014422
	Geometric SD (*/ instead of +-)		1.14545	1.43603	1.28217	1.69738	1.35109	1.63561
	N		Dlk1	Gtl2	Rtl1	Rtl1as	Rian	Mirg
F1-HFD	1		0.0994421	0.066293	0.00427458	0.00340059	0.00225134	0.0157337
2^	2		0.0934281	0.0669858	0.0043644	0.00385247	0.00147507	0.0136024
	3		0.0856739	0.0465524	0.00374713	0.00333061	0.00219738	0.00971884
	4		0.0862698	0.0631532	0.00400218	0.00398833	0.00309681	0.0136496
	Geometric mean		0.0910309	0.06011	0.00408981	0.00363205	0.00218031	0.0129806
	Geometric SD (*/ instead of +-)		1.0734	1.18806	1.07149	1.09371	1.35502	1.22691
			Dlk1	Gtl2	Rtl1	Rtl1as	Rian	Mirg
	Fold change (FigS3C)		1.90198	19.7154	1.34757	11.4039	28.7153	90.0053

## Sheet: Fig 2G - Total
			CT (triplicate average)																														GraphPad Prism 9.2.0 results
			Adrenal				Mid-Brain				BAT				Liver				Heart				Testes				Uterus
	N	Run	Dlk-1	B-Actin	Hprt	18S	Dlk-1	B-Actin	Hprt	18S	Dlk-1	B-Actin	Hprt	18S	Dlk-1	B-Actin	Hprt	18S	Dlk-1	B-Actin	Hprt	18S	Dlk-1	B-Actin	Hprt	18S	Dlk-1	B-Actin	Hprt	18S			Table Analyzed	Fig2G
F1-CD	1	1	22.19	21.05	22.23	15.14	23.52	18.79	22.18	14.36	27.13	21.27	22.06	15.88	25.51	21.17	22.83	16.64	33.72	20.69	20.9	15.37	22.18	20.94	19.87	16.47	34.48	21.02	23.88	12.94									***statistics performed on delta-Ct values (log data)
		2	22.32	20.98	22.28	15.16	23.61	18.91	22.24	14.41	27.08	21.29	22.08	15.79	25.47	21.32	22.76	16.86	33.41	20.72	20.96	15.51	22.25	21.03	19.96	16.43	34.12	21.08	23.79	13			Two-way ANOVA	Ordinary
	2	1	22.27	21.11	22.56	15.32	24.04	19.07	22.35	14.64	26.92	21.23	22.15	15.94	25.84	21.19	23.03	16.89	36.08	20.94	21.2	15.74	22.33	21.16	20.12	16.51	34.89	20.93	23.9	13.12			Alpha	0.05
		2	22.89	21.16	22.47	15.29	24.08	19.02	22.21	14.64	26.98	21.27	22.22	15.97	25.86	21.16	22.98	16.71	35.9	21.06	21.31	15.69	22.38	21.24	20.04	16.62	35.71	20.96	24.03	13.18
	3	1	22.67	20.88	22.43	15.41	23.6	18.94	21.89	14.18	27.21	21.64	22.53	15.9	25.71	21.44	23.12	16.52	34.64	20.45	20.74	15.22	22.23	20.89	19.95	16.47	34.27	20.84	23.7	12.86			Source of Variation	% of total variation	P value	P value summary	Significant?
		2	22.65	20.79	22.49	15.38	23.63	18.97	21.92	14.12	27.24	21.68	22.57	15.86	25.37	21.04	22.74	16.27	35.18	20.43	20.78	15.26	22.32	21	20.03	16.52	33.61	20.94	23.74	12.91			Interaction	6.508	<0.0001	****	Yes
	4	1	22.81	21.07	22.04	15.1	24.3	19.26	22.53	14.72	27	21.59	22.79	16.07	25.62	21.28	23.03	16.44	35.72	20.58	21.06	15.57	22.35	21.15	20.26	16.78	34.48	21.31	24.12	13.25			Tissue	89.25	<0.0001	****	Yes
		2	22.8	21.14	22.06	15.13	24.21	19.25	22.58	14.81	27.16	21.53	22.74	16.12	25.48	21.18	22.85	16.31	35.53	20.63	21.08	15.63	22.3	21.27	20.34	16.81	34.91	21.39	24.17	13.34			Diet	3.812	<0.0001	****	Yes
F1-HFD	N																																ANOVA table	SS	DF	MS	F (DFn, DFd)	P value
	1	1	22.14	21.17	22.4	15.34	22.98	19.41	22.05	14.11	27.14	21.16	22.28	16.02	24.77	21.37	23.04	16.92	33.41	21.24	21.58	15.62	21.7	21.99	20.65	17.26	27.84	21.7	24.58	13.61			Interaction	77.76	6	12.96	F (6, 42) = 105.2	P<0.0001
		2	22.27	21.24	22.43	15.32	22.92	19.37	22.09	14.13	27.17	21.25	22.31	16.06	24.79	21.53	23.07	16.96	33.62	21.19	21.53	15.67	21.72	21.94	20.58	17.31	27.94	21.82	24.67	13.65			Tissue	1066	6	177.7	F (6, 42) = 1443	P<0.0001
	2	1	22.71	21.76	22.73	15.81	22.96	19.14	21.81	13.99	27.21	21.38	22.47	16.26	24.58	21.17	22.81	16.58	33.94	20.51	21.11	15.39	21.76	21.82	20.47	17.09	27.65	21.46	24.29	13.48			Diet	45.55	1	45.55	F (1, 42) = 369.8	P<0.0001
		2	22.74	21.82	22.76	15.89	22.9	19.22	21.88	14.02	27.26	21.42	22.44	16.23	24.67	21.24	22.89	16.72	33.68	20.58	21.12	15.34	21.69	21.8	20.53	17.14	27.53	21.41	24.26	13.57			Residual	5.173	42	0.1232
	3	1	22.52	21.6	22.55	15.56	23.36	19.58	22.17	14.24	26.33	20.92	21.94	15.91	24.68	21.08	22.64	16.39	33.77	20.87	21.44	15.58	21.42	21.63	20.39	16.95	27.16	21.29	24.03	13.27
		2	22.49	21.63	22.5	15.48	23.31	19.61	22.27	14.3	26.3	20.95	21.99	15.97	24.75	21.26	22.88	16.64	33.95	20.92	21.36	15.65	21.37	21.58	20.4	17.02	27.27	21.32	24.11	13.22
	4	1	22.9	22.04	22.92	15.83	23.34	19.75	22.3	14.48	26.22	20.71	21.73	15.85	25.28	21.75	23.02	16.87	32.63	20.39	20.82	15.12	21.2	21.39	20.15	16.87	27.31	21.53	24.3	13.54
		2	22.76	21.98	23.07	15.86	23.42	19.79	22.35	14.52	26.28	20.76	21.7	15.83	25.04	21.5	22.89	16.63	32.58	20.35	20.9	15.06	21.26	21.4	20.17	16.82	27.38	21.51	24.37	13.49
																																	Compare each cell mean with the other cell mean in that row
																																	Number of families	1
	N		dlk1 av	hk average	delta CT	2^	dlk1 av	hk average	delta CT	2^	dlk1 av	hk average	delta CT	2^	dlk1 av	hk average	delta CT	2^	dlk1 av	hk average	delta CT	2^	dlk1 av	hk average	delta CT	2^	dlk1 av	hk average	delta CT	2^			Number of comparisons per family	7
F1-CD	1		22.255	19.4733	-2.78167	0.145424	23.565	18.4817	-5.08333	0.0294961	27.105	19.7283	-7.37667	0.00601731	25.49	20.2633	-5.22667	0.0267065	33.565	19.025	-14.54	4.19782e-05	22.215	19.1167	-3.09833	0.116764	34.3	19.285	-15.015	3.02019e-05			Alpha	0.05
	2		22.58	19.6517	-2.92833	0.131366	24.06	18.655	-5.405	0.0236011	26.95	19.7967	-7.15333	0.00702477	25.85	20.3267	-5.52333	0.0217426	35.99	19.3233	-16.6667	9.61243e-06	22.355	19.2817	-3.07333	0.118805	35.3	19.3533	-15.9467	1.58334e-05
	3		22.66	19.5633	-3.09667	0.116899	23.615	18.3367	-5.27833	0.025767	27.225	20.03	-7.195	0.00682479	25.54	20.1883	-5.35167	0.0244899	34.91	18.8133	-16.0967	1.42699e-05	22.275	19.1433	-3.13167	0.114097	33.94	19.165	-14.775	3.56683e-05			Holm-Šídák's multiple comparisons test	Mean Diff.	Below threshold?	Summary	Adjusted P Value
	4		22.805	19.4233	-3.38167	0.0959438	24.255	18.8583	-5.39667	0.0237379	27.08	20.14	-6.94	0.00814426	25.55	20.1817	-5.36833	0.0242087	35.625	19.0917	-16.5333	1.05432e-05	22.325	19.435	-2.89	0.134904	34.695	19.5967	-15.0983	2.85068e-05
	Geometric mean					0.120986				0.0255447				0.00696216				0.0242226				1.56968e-05				0.120882				2.64065e-05			F1-CD - F1-HFD
	Geometric SD (*/ instead of +-)					1.19542				1.10952				1.13234				1.08795				1.96827				1.0779				1.42472			Adrenal	-0.4679	No	ns	0.1282
																																	Mid-Brain	-0.7496	Yes	*	0.0128
																																	BAT	-0.1583	No	ns	0.5269
																																	Liver	-0.8746	Yes	**	0.0042
F1-HFD	N																																Heart	-1.651	Yes	****	<0.0001
	1		22.205	19.65	-2.555	0.170164	22.95	18.5267	-4.42333	0.0466062	27.155	19.8467	-7.30833	0.00630917	24.78	20.4817	-4.29833	0.0508245	33.515	19.4717	-14.0433	5.92291e-05	21.71	19.955	-1.755	0.296273	27.89	20.005	-7.885	0.00423037			Testes	-1.256	Yes	****	<0.0001
	2		22.725	20.1283	-2.59667	0.16532	22.93	18.3433	-4.58667	0.0416175	27.235	20.0333	-7.20167	0.00679332	24.625	20.235	-4.39	0.0476956	33.81	19.0083	-14.8017	3.5015e-05	21.725	19.8083	-1.91667	0.264866	27.59	19.745	-7.845	0.0043493			Uterus	-7.469	Yes	****	<0.0001
	3		22.505	19.8867	-2.61833	0.162856	23.335	18.695	-4.64	0.0401071	26.315	19.6133	-6.70167	0.00960721	24.715	20.1483	-4.56667	0.0421984	33.86	19.3033	-14.5567	4.1496e-05	21.395	19.6617	-1.73333	0.300756	27.215	19.54	-7.675	0.00489322
	4		22.83	20.2833	-2.54667	0.17115	23.38	18.865	-4.515	0.0437371	26.25	19.43	-6.82	0.00885066	25.16	20.4433	-4.71667	0.0380314	32.605	18.7733	-13.8317	6.85888e-05	21.23	19.4667	-1.76333	0.294567	27.345	19.79	-7.555	0.00531763
	Geometric mean					0.167338				0.0429485				0.00776975				0.0444117				4.92904e-05				0.288755				0.00467765
	Geometric SD (*/ instead of +-)					1.02389				1.06719				1.22487				1.13773				1.36428				1.05996				1.11211

[truncated: 11 more sheets: Fig 2G - Allelic, Fig S3A, Fig S3B, Fig3C, Figs 3D + S4A, Fig 3D - Allelic, Fig 3E, Fig S4C, Figure S5B, Fig S6, Fig 4F]
